# Supplementary material for: Significance of gene variants for the functional biogeography of the near-surface Atlantic Ocean microbiome
Source: Nat Commun. 2022 Jan 24;13:456. doi: 10.1038/s41467-022-28128-8 (PMC8786918; doi:10.1038/s41467-022-28128-8)
Supplement: Supplementary file 4 — Supplementary Data 1 [file 41467_2022_28128_MOESM4_ESM.xlsx]

## Sheet: SupplmentaryTable_4_DESeq2_diff
Supplementary Data 1
Log-fold change (l2) and Benjamini-Hochberg adjusted p-values of differential abundance (DESeq2) analysis of selected pathways						l2: logfold change
(amino acid, oligo- and monosaccharide transporters, nitrogen metabolism, vitamin B12 and B1 synthesis, phytosynthesis and CAZymes)						fc: functional profile cluster
between functional profile clusters 1, 2 and 3 of the AOM. (NA: not available)
Class	Pathway	Function	Knr	Gene	CAZyme	l2fc_1-2	l2fc_1-2_p	l2fc_1-3	l2fc_1-3_p	l2fc_2-3	l2fc_2-3_p
Transporters	Amino acid transporters	Arginine, Lysine, Histidine, Glutamine	K09996	artJ	NA	-0.1638	NA	-1.1773	NA	-1.0135	NA
Transporters	Amino acid transporters	Arginine, Lysine, Histidine, Glutamine	K09997	artI	NA	4.1269	0.1569	3.2062	0.1422	-0.9207	0.8239
Transporters	Amino acid transporters	Arginine, Lysine, Histidine, Glutamine	K09998	artM	NA	0.1358	NA	0.2501	NA	0	NA
Transporters	Amino acid transporters	Arginine, Lysine, Histidine, Glutamine	K09999	artQ	NA	-0.4768	NA	-0.3625	NA	0	NA
Transporters	Amino acid transporters	Arginine, Lysine, Histidine, Glutamine	K10000	artP	NA	-0.7946	NA	-0.6803	NA	0	NA
Transporters	Amino acid transporters	Arginine, Lysine, Histidine, Glutamine	K17062	bgtB	NA	-0.0823	NA	0.0319	NA	0	NA
Transporters	Amino acid transporters	Arginine, Lysine, Histidine, Glutamine	K10022	aotJ	NA	-0.4219	0.7008	-0.7535	0.3123	-0.3316	0.8047
Transporters	Amino acid transporters	Arginine, Lysine, Histidine, Glutamine	K10023	aotM	NA	0.515	0.6455	-0.5532	0.4617	-1.0682	0.3553
Transporters	Amino acid transporters	Arginine, Lysine, Histidine, Glutamine	K10024	aotQ	NA	1.7542	0.1921	0.2151	0.8232	-1.5391	0.309
Transporters	Amino acid transporters	Arginine, Lysine, Histidine, Glutamine	K10025	aotP	NA	-2.712	0.0121	0.9943	0.2743	3.7063	0.0007
Transporters	Amino acid transporters	Arginine, Lysine, Histidine, Glutamine	K01999	livK	NA	0.1212	0.6986	-0.6112	0.0039	-0.7324	0.0079
Transporters	Amino acid transporters	Arginine, Lysine, Histidine, Glutamine	K01997	livH	NA	-0.081	0.8094	-0.6607	0.0023	-0.5798	0.049
Transporters	Amino acid transporters	Arginine, Lysine, Histidine, Glutamine	K01998	livM	NA	-0.0645	0.8551	-0.7048	0.0015	-0.6403	0.0333
Transporters	Amino acid transporters	Arginine, Lysine, Histidine, Glutamine	K01995	livG	NA	-0.155	0.589	-0.6067	0.0022	-0.4517	0.1018
Transporters	Amino acid transporters	Arginine, Lysine, Histidine, Glutamine	K01996	livF	NA	-0.1172	0.6969	-0.649	0.0013	-0.5318	0.055
Transporters	Amino acid transporters	Arginine, Lysine, Histidine, Glutamine	K09969	aapJ, bztA	NA	0.2713	0.3877	-0.666	0.0034	-0.9373	0.0012
Transporters	Amino acid transporters	Arginine, Lysine, Histidine, Glutamine	K09970	aapQ, bztB	NA	0.2196	0.5043	-0.6691	0.0039	-0.8888	0.0029
Transporters	Amino acid transporters	Arginine, Lysine, Histidine, Glutamine	K09971	aapM, bztC	NA	0.1701	0.6168	-0.6865	0.0033	-0.8566	0.0046
Transporters	Amino acid transporters	Arginine, Lysine, Histidine, Glutamine	K09972	aapP, bztD	NA	0.0586	0.8336	-0.5873	0.0009	-0.6458	0.0053
Transporters	Amino acid transporters	Arginine, Lysine, Histidine, Glutamine	K10001	gltI, aatJ	NA	-0.7946	NA	-0.6803	NA	0	NA
Transporters	Amino acid transporters	Arginine, Lysine, Histidine, Glutamine	K10001	gltI, aatJ	NA	0.1714	0.908	1.5272	0.1036	1.3557	0.3309
Transporters	Amino acid transporters	Arginine, Lysine, Histidine, Glutamine	K10002	gltK, aatM	NA	-0.0546	0.9705	1.7412	0.0432	1.7957	0.136
Transporters	Amino acid transporters	Arginine, Lysine, Histidine, Glutamine	K10003	gltJ, aatQ	NA	-0.6104	0.546	1.4213	0.0484	2.0317	0.0341
Transporters	Amino acid transporters	Arginine, Lysine, Histidine, Glutamine	K10004	gltL, aatP	NA	-0.3033	0.8096	1.5446	0.0619	1.8479	0.1059
Transporters	Amino acid transporters	Arginine, Lysine, Histidine, Glutamine	K10008	gluA	NA	0.1967	0.9171	3.2748	0.0081	3.0782	0.0634
Transporters	Amino acid transporters	Arginine, Lysine, Histidine, Glutamine	K10014	hisJ	NA	0.5773	NA	-1.3152	NA	-1.8925	NA
Transporters	Amino acid transporters	Arginine, Lysine, Histidine, Glutamine	K10015	hisM	NA	1.2038	NA	1.3181	NA	0	NA
Transporters	Amino acid transporters	Arginine, Lysine, Histidine, Glutamine	K10016	hisQ	NA	-0.7946	NA	-0.6803	NA	0	NA
Transporters	Amino acid transporters	Arginine, Lysine, Histidine, Glutamine	K10017	hisP	NA	1.643	0.4675	0.9215	0.5593	-0.7215	0.8084
Transporters	Amino acid transporters	Arginine, Lysine, Histidine, Glutamine	K05827	lysX	NA	1.594	0.1734	1.7727	0.0439	0.1787	0.9184
Transporters	Amino acid transporters	Arginine, Lysine, Histidine, Glutamine	K05829	lysY, argC	NA	1.7481	0.0404	0.7318	0.2338	-1.0163	0.3088
Transporters	Amino acid transporters	Arginine, Lysine, Histidine, Glutamine	K02073	metQ	NA	3.1927	0.0038	1.3484	0.1196	-1.8442	0.1379
Transporters	Amino acid transporters	Arginine, Lysine, Histidine, Glutamine	K02072	metI	NA	2.5102	0.0359	1.0983	0.2348	-1.4119	0.3089
Transporters	Amino acid transporters	Arginine, Lysine, Histidine, Glutamine	K02071	metN	NA	2.6013	0.0214	1.5289	0.0797	-1.0724	0.4343
Transporters	Amino acid transporters	Arginine, Lysine, Histidine, Glutamine	K09696	natB	NA	-0.5564	0.0717	0.8617	0.0003	1.4181	0
Transporters	Amino acid transporters	Arginine, Lysine, Histidine, Glutamine	K11954	K11954, natB	NA	0	NA	-4.6438	NA	-3.5607	0.5708
Transporters	Amino acid transporters	Arginine, Lysine, Histidine, Glutamine	K11955	natC	NA	5.4206	0	1.8455	0.0056	-3.5751	0.0001
Transporters	Amino acid transporters	Arginine, Lysine, Histidine, Glutamine	K11956	natD	NA	2.3892	0.5422	-3.57	0.1737	-5.9592	0.1171
Transporters	Amino acid transporters	Arginine, Lysine, Histidine, Glutamine	K09697	natA	NA	-0.3018	0.4066	0.8382	0.0015	1.14	0.0007
Transporters	Amino acid transporters	Arginine, Lysine, Histidine, Glutamine	K11957	K11957, natA	NA	-1.8044	NA	-4.3235	NA	-2.519	0.6483
Transporters	Amino acid transporters	Arginine, Lysine, Histidine, Glutamine	K11958	natE	NA	0	NA	-2.1303	NA	-1.0472	NA
Transporters	Amino acid transporters	Arginine, Lysine, Histidine, Glutamine	K10018	occT, nocT	NA	0.5506	0.2188	-1.263	0.0001	-1.8136	0
Transporters	Amino acid transporters	Arginine, Lysine, Histidine, Glutamine	K10019	occM, nocM	NA	0.0137	0.9781	-0.8977	0.0016	-0.9114	0.0164
Transporters	Amino acid transporters	Arginine, Lysine, Histidine, Glutamine	K10020	occQ, nocQ	NA	0.0578	0.9077	-0.9201	0.0032	-0.9779	0.0182
Transporters	Amino acid transporters	Arginine, Lysine, Histidine, Glutamine	K10021	occP, nocP	NA	-3.2111	0.0037	-2.0097	0.032	1.2014	0.352
Transporters	Amino acid transporters	Arginine, Lysine, Histidine, Glutamine	K16961	yxeM	NA	-1.175	NA	0.9891	NA	2.1642	0.316
Transporters	Amino acid transporters	Arginine, Lysine, Histidine, Glutamine	K16962	yxeN	NA	-1.8727	NA	0.8079	NA	2.6806	0.4494
Transporters	Amino acid transporters	Arginine, Lysine, Histidine, Glutamine	K16963	yxeO	NA	-1.588	0.3114	0.5515	0.7011	2.1396	0.2324
Nitrogen metabolism	Denitrification		K00370	narG, narZ, nxrA	NA	0.6061	0.4993	1.9282	0.0025	1.3221	0.1424
Nitrogen metabolism	Denitrification		K00371	narH, narY, nxrB	NA	0.6554	0.5022	1.6988	0.0155	1.0433	0.3183
Nitrogen metabolism	Denitrification		K00374	narI, narV	NA	0.442	0.7556	2.1045	0.0375	1.6625	0.2547
Nitrogen metabolism	Denitrification		K02567	napA	NA	3.8158	0.0058	1.4342	0.1844	-2.3816	0.1219
Nitrogen metabolism	Denitrification		K02568	napB	NA	4.6697	0.0072	2.1575	0.0446	-2.5123	0.2056
Nitrogen metabolism	Denitrification		K00368	nirK	NA	3.4217	0.0028	2.9169	0.0012	-0.5048	0.7533
Nitrogen metabolism	Denitrification		K15864	nirS	NA	2.9627	0.0907	1.7885	0.1113	-1.1742	0.6033
Nitrogen metabolism	Denitrification		K04561	norB	NA	2.669	0.0074	1.4034	0.0695	-1.2655	0.2767
Nitrogen metabolism	Denitrification		K02305	norC	NA	1.4473	0.3198	0.6162	0.5526	-0.8312	0.646
Nitrogen metabolism	Denitrification		K00376	nosZ	NA	3.0725	0.0379	1.5782	0.1664	-1.4943	0.3959
Transporters	Monosaccharide transporter	Glucose, Arabinose	K05340	glcU	NA	0.7848	0.0859	0.3851	0.2634	-0.3996	0.4755
Transporters	Monosaccharide transporter	Glucose, Arabinose	K17315	gtsA, glcE	NA	-0.03	0.9603	-0.1081	0.7831	-0.0781	0.9064
Transporters	Monosaccharide transporter	Glucose, Arabinose	K17316	gtsB, glcF	NA	-0.2414	0.6348	-0.0888	0.8237	0.1526	0.8089
Transporters	Monosaccharide transporter	Glucose, Arabinose	K17317	gtsC, glcG	NA	-0.1216	0.8058	-0.1269	0.7182	-0.0053	0.9941
Transporters	Monosaccharide transporter	Glucose, Arabinose	K10439	rbsB	NA	-0.3286	0.4106	-1.0014	0.0004	-0.6728	0.0918
Transporters	Monosaccharide transporter	Glucose, Arabinose	K10440	rbsC	NA	-0.5932	0.0901	-0.9325	0.0004	-0.3393	0.4107
Transporters	Monosaccharide transporter	Glucose, Arabinose	K10441	rbsA	NA	-0.0452	0.9107	-0.4788	0.0583	-0.4336	0.2372
Transporters	Monosaccharide transporter	Glucose, Arabinose	K06726	rbsD	NA	-0.0644	0.97	0.6395	0.5462	0.7039	0.6738
Transporters	Monosaccharide transporter	Glucose, Arabinose	K10537	araF	NA	1.6487	0.2118	1.3798	0.1672	-0.2688	0.8838
Transporters	Monosaccharide transporter	Glucose, Arabinose	K10538	araH	NA	1.9335	0.1325	1.1926	0.2297	-0.741	0.6509
Transporters	Monosaccharide transporter	Glucose, Arabinose	K10539	araG	NA	1.7655	0.1722	1.0835	0.2778	-0.682	0.6776
Transporters	Monosaccharide transporter	Glucose, Arabinose	K10540	mglB	NA	-0.4768	NA	-0.3625	NA	0	NA
Transporters	Monosaccharide transporter	Glucose, Arabinose	K10541	mglC	NA	-0.158	0.971	-4.0175	0.095	-3.8595	0.2857
Transporters	Monosaccharide transporter	Glucose, Arabinose	K10216	dmpD, xylF	NA	-1.7689	0.0161	-1.4583	0.0123	0.3105	0.7567
Transporters	Monosaccharide transporter	Glucose, Arabinose	K10543	xylF	NA	-1.511	0.0013	0.5267	0.1756	2.0377	0
Transporters	Monosaccharide transporter	Glucose, Arabinose	K01821	praC, xylH	NA	-0.7325	0.5939	1.1159	0.263	1.8484	0.1796
Transporters	Monosaccharide transporter	Glucose, Arabinose	K10544	xylH	NA	-1.8146	0.0001	0.6638	0.0789	2.4784	0
Transporters	Monosaccharide transporter	Glucose, Arabinose	K10217	dmpC, xylG, praB	NA	-0.3476	0.2551	0.7414	0.0011	1.0889	0.0001
Transporters	Monosaccharide transporter	Glucose, Arabinose	K10545	xylG	NA	-0.9201	0.0827	0.6778	0.1011	1.598	0.0023
Transporters	Monosaccharide transporter	Glucose, Arabinose	K10549	alsB	NA	4.3055	0.0403	-1.753	0.1986	-6.0585	0.0035
Transporters	Monosaccharide transporter	Glucose, Arabinose	K10550	alsC	NA	-0.4768	NA	-0.3625	NA	0	NA
Transporters	Monosaccharide transporter	Glucose, Arabinose	K10551	alsA	NA	-0.7946	NA	-0.6803	NA	0	NA
Transporters	Monosaccharide transporter	Glucose, Arabinose	K10552	frcB	NA	0.0046	0.9944	-1.0696	0.0026	-1.0742	0.0251
Transporters	Monosaccharide transporter	Glucose, Arabinose	K10553	frcC	NA	-0.1384	0.7976	-1.1924	0.0005	-1.054	0.0232
Transporters	Monosaccharide transporter	Glucose, Arabinose	K10554	frcA	NA	-1.5453	0	-0.5977	0.0176	0.9476	0.0031
Transporters	Monosaccharide transporter	Glucose, Arabinose	K02855	rhaS	NA	-0.7946	NA	-0.6803	NA	0	NA
Transporters	Monosaccharide transporter	Glucose, Arabinose	K10559	rhaS	NA	-0.5857	0.0295	-0.4997	0.0174	0.0859	0.8216
Transporters	Monosaccharide transporter	Glucose, Arabinose	K10560	rhaP	NA	-0.7454	0.0317	-0.3493	0.2064	0.3962	0.3293
Transporters	Monosaccharide transporter	Glucose, Arabinose	K10561	rhaQ	NA	-0.5383	0.117	-0.3788	0.1526	0.1595	0.7247
Transporters	Monosaccharide transporter	Glucose, Arabinose	K02856	rhaT	NA	-1.2737	0.0106	-0.9986	0.0116	0.2751	0.6763
Transporters	Monosaccharide transporter	Glucose, Arabinose	K10562	rhaT	NA	-1.1151	0.0051	-0.255	0.4474	0.8601	0.0456
Transporters	Monosaccharide transporter	Glucose, Arabinose	K17202	K17202, eryG	NA	1.9983	0.411	2.0197	0.2475	0.0214	0.9965
Transporters	Monosaccharide transporter	Glucose, Arabinose	K17203	K17203, eryF	NA	1.0489	NA	-1.7011	NA	-2.75	0.4284
Transporters	Monosaccharide transporter	Glucose, Arabinose	K17204	eryE	NA	-2.0333	0.3235	-0.5124	0.7763	1.5209	0.537
Transporters	Monosaccharide transporter	Glucose, Arabinose	K17205	xltC	NA	-0.7946	NA	-1.041	NA	-0.2464	NA
Transporters	Monosaccharide transporter	Glucose, Arabinose	K17206	xltB	NA	0.3089	NA	0.0624	NA	-0.2464	NA
Transporters	Monosaccharide transporter	Glucose, Arabinose	K17207	xltA	NA	0.3314	NA	0.085	NA	-0.2464	NA
Transporters	Monosaccharide transporter	Glucose, Arabinose	K04080	ibpA	NA	1.5221	0.0048	-0.498	0.2578	-2.0201	0.0002
Transporters	Monosaccharide transporter	Glucose, Arabinose	K17208	K17208, ibpA	NA	1.1767	0.4215	-2.0006	0.0258	-3.1773	0.021
Transporters	Monosaccharide transporter	Glucose, Arabinose	K17237	inoE	NA	-2.4787	0.0191	-2.878	0.0005	-0.3993	0.7825
Transporters	Monosaccharide transporter	Glucose, Arabinose	K17238	inoF	NA	-2.3837	0.0183	-2.9299	0.0002	-0.5462	0.6738
Transporters	Monosaccharide transporter	Glucose, Arabinose	K17239	inoG	NA	-2.1085	0.0765	-2.6471	0.0039	-0.5386	0.7274
Transporters	Monosaccharide transporter	Glucose, Arabinose	K17240	inoK	NA	-2.3688	0.016	-2.5445	0.001	-0.1757	0.9023
Transporters	Monosaccharide transporter	Glucose, Arabinose	K17321	glpV	NA	-0.056	0.9128	-0.973	0.0022	-0.917	0.032
Transporters	Monosaccharide transporter	Glucose, Arabinose	K02443	glpP	NA	1.3072	NA	1.0608	NA	-0.2464	NA
Transporters	Monosaccharide transporter	Glucose, Arabinose	K17322	K17322, glpP	NA	0.0212	0.9699	-0.9726	0.002	-0.9938	0.0183
Transporters	Monosaccharide transporter	Glucose, Arabinose	K01126	E3.1.4.46, glpQ, ugpQ	NA	-0.4768	NA	-0.3625	NA	0	NA
Transporters	Monosaccharide transporter	Glucose, Arabinose	K01126	E3.1.4.46, glpQ, ugpQ	NA	0.1468	0.5043	-0.208	0.1857	-0.3548	0.0999
Transporters	Monosaccharide transporter	Glucose, Arabinose	K17323	glpQ	NA	0.0586	0.9061	-0.9878	0.0013	-1.0464	0.0103
Transporters	Monosaccharide transporter	Glucose, Arabinose	K17324	glpS	NA	-0.814	0.0023	-0.5815	0.0069	0.2325	0.4922
Transporters	Monosaccharide transporter	Glucose, Arabinose	K02445	glpT	NA	-1.535	0.0585	-0.11	0.8806	1.425	0.1055
Transporters	Monosaccharide transporter	Glucose, Arabinose	K17325	K17325, glpT	NA	-0.8633	0.0005	-0.5334	0.0091	0.3299	0.2695
Transporters	Monosaccharide transporter	Glucose, Arabinose	K05813	ugpB	NA	-0.388	0.1313	-0.2105	0.2964	0.1775	0.5781
Transporters	Monosaccharide transporter	Glucose, Arabinose	K05814	ugpA	NA	-0.4528	0.0959	-0.1193	0.5968	0.3335	0.2782
Transporters	Monosaccharide transporter	Glucose, Arabinose	K05815	ugpE	NA	-0.3957	0.1053	-0.28	0.138	0.1157	0.719
Transporters	Monosaccharide transporter	Glucose, Arabinose	K05816	ugpC	NA	-0.6453	0.0051	-0.2563	0.1688	0.389	0.1327
Nitrogen metabolism	Nitrate uptake and reduction		K02575	NRT, narK, nrtP, nasA	NA	1.3329	0.004	-0.5152	0.1653	-1.8481	0.0001
Nitrogen metabolism	Nitrate uptake and reduction		K15576	nrtA, nasF, cynA	NA	1.3051	0.1024	-2.1084	0.0004	-3.4135	0
Nitrogen metabolism	Nitrate uptake and reduction		K15577	nrtB, nasE, cynB	NA	1.1325	0.0745	-1.6661	0.0003	-2.7986	0
Nitrogen metabolism	Nitrate uptake and reduction		K15578	nrtC, nasD	NA	0.7761	0.2417	-1.6101	0.0007	-2.3862	0.0001
Nitrogen metabolism	Nitrate uptake and reduction		K15577	nrtB, nasE, cynB	NA	1.1325	0.0745	-1.6661	0.0003	-2.7986	0
Nitrogen metabolism	Nitrate uptake and reduction		K00370	narG, narZ, nxrA	NA	0.6061	0.4993	1.9282	0.0025	1.3221	0.1424
Nitrogen metabolism	Nitrate uptake and reduction		K00371	narH, narY, nxrB	NA	0.6554	0.5022	1.6988	0.0155	1.0433	0.3183
Nitrogen metabolism	Nitrate uptake and reduction		K00374	narI, narV	NA	0.442	0.7556	2.1045	0.0375	1.6625	0.2547
Nitrogen metabolism	Nitrate uptake and reduction		K02567	napA	NA	3.8158	0.0058	1.4342	0.1844	-2.3816	0.1219
Nitrogen metabolism	Nitrate uptake and reduction		K02568	napB	NA	4.6697	0.0072	2.1575	0.0446	-2.5123	0.2056
Nitrogen metabolism	Nitrate uptake and reduction		K00367	narB	NA	9.7907	0	-1.0481	0.1849	-10.8387	0
Nitrogen metabolism	Nitrate uptake and reduction		K00372	nasA	NA	-0.0236	0.9762	0.5332	0.2566	0.5568	0.4338
Nitrogen metabolism	Nitrate uptake and reduction		K02575	NRT, narK, nrtP, nasA	NA	1.3329	0.004	-0.5152	0.1653	-1.8481	0.0001
Nitrogen metabolism	Nitrate uptake and reduction		K00362	nirB	NA	0.4677	0.4977	1.0014	0.0409	0.5337	0.4888
Nitrogen metabolism	Nitrate uptake and reduction		K00363	nirD	NA	0.1584	0.8446	0.4118	0.4472	0.2534	0.7844
Nitrogen metabolism	Nitrate uptake and reduction		K03385	nrfA	NA	0.0697	NA	0.184	NA	0	NA
Nitrogen metabolism	Nitrate uptake and reduction		K17877	NIT-6	NA	2.0189	0.2649	3.1214	0.0243	1.1025	0.6525
Nitrogen metabolism	Nitrate uptake and reduction		K00366	nirA	NA	3.3611	0	-0.4825	0.2877	-3.8436	0
Nitrogen metabolism	Nitrification		K00370	narG, narZ, nxrA	NA	0.6061	0.4993	1.9282	0.0025	1.3221	0.1424
Nitrogen metabolism	Nitrification		K00371	narH, narY, nxrB	NA	0.6554	0.5022	1.6988	0.0155	1.0433	0.3183
Nitrogen metabolism	Nitrification		K10535	hao	NA	-1.1836	NA	2.4318	NA	3.6153	0.5164
Nitrogen metabolism	Nitrification		K10944	pmoA-amoA	NA	0.6845	0.646	3.8253	0.0013	3.1408	0.0412
Nitrogen metabolism	Nitrification		K10945	pmoB-amoB	NA	0.1285	0.9483	3.004	0.0251	2.8754	0.1109
Nitrogen metabolism	Nitrification		K10946	pmoC-amoC	NA	-0.4559	0.7677	2.8642	0.0134	3.3201	0.0239
Nitrogen metabolism	Nitrogen fixation		K02586	nifD	NA	-0.9375	0.5861	-1.1404	0.3533	-0.2029	0.9308
Nitrogen metabolism	Nitrogen fixation		K02591	nifK	NA	2.0095	0.6808	-0.6418	0.8609	-2.6513	0.6282
Nitrogen metabolism	Nitrogen fixation		K02588	nifH	NA	1.0739	0.5234	2.0347	0.0923	0.9608	0.632
Transporters	Oligosaccharaide and lipid transporter	Maltose, Matodextrin	K10108	malE	NA	4.2323	0.0005	0.6999	0.4098	-3.5324	0.0059
Transporters	Oligosaccharaide and lipid transporter	Maltose, Matodextrin	K10109	malF	NA	3.3052	0.0089	-0.7788	0.3512	-4.0839	0.0011
Transporters	Oligosaccharaide and lipid transporter	Maltose, Matodextrin	K10110	malG	NA	4.3966	0.0247	2.5741	0.0526	-1.8225	0.4545
Transporters	Oligosaccharaide and lipid transporter	Maltose, Matodextrin	K10111	malK, mtlK, thuK	NA	0.2006	0.5607	-0.8364	0.0004	-1.037	0.0006
Transporters	Oligosaccharaide and lipid transporter	Maltose, Matodextrin	K10112	msmX, msmK, malK, sugC, ggtA, msiK	NA	-0.3003	0.2587	-0.6533	0.0008	-0.353	0.217
Transporters	Oligosaccharaide and lipid transporter	Maltose, Matodextrin	K15770	cycB, ganO	NA	9.0014	0	-0.8719	0.5045	-9.8733	0
Transporters	Oligosaccharaide and lipid transporter	Maltose, Matodextrin	K15771	ganP	NA	10.1456	0	0.3274	0.6154	-9.8182	0
Transporters	Oligosaccharaide and lipid transporter	Maltose, Matodextrin	K15772	ganQ	NA	10.065	0	0.188	0.7807	-9.877	0
Transporters	Oligosaccharaide and lipid transporter	Maltose, Matodextrin	K10117	msmE	NA	1.5375	0.0002	-1.3996	0	-2.9371	0
Transporters	Oligosaccharaide and lipid transporter	Maltose, Matodextrin	K10118	msmF	NA	1.4442	0.0017	-1.4129	0	-2.8571	0
Transporters	Oligosaccharaide and lipid transporter	Maltose, Matodextrin	K10119	msmG	NA	1.0545	0.0205	-1.2329	0.0003	-2.2874	0
Transporters	Oligosaccharaide and lipid transporter	Maltose, Matodextrin	K10112	msmX, msmK, malK, sugC, ggtA, msiK	NA	-0.3003	0.2587	-0.6533	0.0008	-0.353	0.217
Transporters	Oligosaccharaide and lipid transporter	Maltose, Matodextrin	K10188	lacE, araN	NA	1.6505	NA	-0.5209	NA	-2.1714	NA
Transporters	Oligosaccharaide and lipid transporter	Maltose, Matodextrin	K10189	lacF, araP	NA	-0.0933	NA	-1.4339	NA	-1.3406	NA
Transporters	Oligosaccharaide and lipid transporter	Maltose, Matodextrin	K10190	lacG, araQ	NA	0.3403	NA	-2.728	NA	-3.0683	0.1627
Transporters	Oligosaccharaide and lipid transporter	Maltose, Matodextrin	K10191	lacK	NA	-1.5899	0	1.4337	0	3.0236	0
Transporters	Oligosaccharaide and lipid transporter	Maltose, Matodextrin	K10232	aglE, ggtB	NA	5.5004	0	-0.5976	0.1258	-6.0981	0
Transporters	Oligosaccharaide and lipid transporter	Maltose, Matodextrin	K10233	aglF, ggtC	NA	6.589	0	-0.5767	0.1352	-7.1657	0
Transporters	Oligosaccharaide and lipid transporter	Maltose, Matodextrin	K10234	aglG, ggtD	NA	6.956	0	-0.7187	0.0496	-7.6747	0
Transporters	Oligosaccharaide and lipid transporter	Maltose, Matodextrin	K10235	aglK	NA	-1.3457	0.0732	-1.8813	0.001	-0.5356	0.5662
Transporters	Oligosaccharaide and lipid transporter	Maltose, Matodextrin	K10227	smoE, mtlE	NA	-1.6924	0.0103	-0.0719	0.9063	1.6206	0.0189
Transporters	Oligosaccharaide and lipid transporter	Maltose, Matodextrin	K10228	smoF, mtlF	NA	-1.6383	0.0156	-0.0684	0.9137	1.5699	0.0273
Transporters	Oligosaccharaide and lipid transporter	Maltose, Matodextrin	K10229	smoG, mtlG	NA	-1.6143	0.0011	-0.3838	0.3575	1.2305	0.0209
Transporters	Oligosaccharaide and lipid transporter	Maltose, Matodextrin	K10195	togA	NA	1.3953	NA	-0.6302	NA	-2.0256	NA
Transporters	Oligosaccharaide and lipid transporter	Maltose, Matodextrin	K17241	aguE	NA	0.048	0.9437	-0.7532	0.0683	-0.8012	0.174
Transporters	Oligosaccharaide and lipid transporter	Maltose, Matodextrin	K17242	aguF	NA	-0.0245	0.9718	-0.642	0.1096	-0.6175	0.2991
Transporters	Oligosaccharaide and lipid transporter	Maltose, Matodextrin	K17243	aguG	NA	0.0075	0.9925	-0.2522	0.5888	-0.2596	0.728
Transporters	Oligosaccharaide and lipid transporter	Maltose, Matodextrin	K03800	lplA, lplJ	NA	0.7465	0.2466	-1.746	0.0002	-2.4925	0
Transporters	Oligosaccharaide and lipid transporter	Maltose, Matodextrin	K17318	K17318, lplA	NA	-0.9816	0.3845	-1.7963	0.0274	-0.8147	0.5314
Transporters	Oligosaccharaide and lipid transporter	Maltose, Matodextrin	K17319	lplB	NA	-0.1486	0.8808	-1.2604	0.0361	-1.1119	0.213
Transporters	Oligosaccharaide and lipid transporter	Maltose, Matodextrin	K17320	lplC	NA	-0.1939	0.8232	-1.3745	0.0105	-1.1806	0.1315
Transporters	Oligosaccharaide and lipid transporter	Maltose, Matodextrin	K10236	thuE	NA	3.7493	0.0294	-3.2811	0.0007	-7.0304	0
Transporters	Oligosaccharaide and lipid transporter	Maltose, Matodextrin	K10237	thuF, sugA	NA	4.6065	0.0114	-3.0271	0.0051	-7.6336	0
Transporters	Oligosaccharaide and lipid transporter	Maltose, Matodextrin	K10238	thuG, sugB	NA	4.0409	0.0228	-3.4915	0.0005	-7.5325	0
Transporters	Oligosaccharaide and lipid transporter	Maltose, Matodextrin	K10111	malK, mtlK, thuK	NA	0.2006	0.5607	-0.8364	0.0004	-1.037	0.0006
Transporters	Oligosaccharaide and lipid transporter	Maltose, Matodextrin	K05343	treS	NA	5.0588	0	1.211	0.0755	-3.8478	0
Transporters	Oligosaccharaide and lipid transporter	Maltose, Matodextrin	K05343	treS	NA	1.3649	0.2137	0.3479	0.6496	-1.017	0.4306
Transporters	Oligosaccharaide and lipid transporter	Maltose, Matodextrin	K13057	treT	NA	-0.9949	0.5533	-1.3422	0.2592	-0.3473	0.8712
Transporters	Oligosaccharaide and lipid transporter	Maltose, Matodextrin	K10241	cebF	NA	4.5186	0.0008	-0.5891	0.3348	-5.1077	0.0001
Transporters	Oligosaccharaide and lipid transporter	Maltose, Matodextrin	K17244	chiE	NA	8.813	0	1.0404	0.151	-7.7727	0
Transporters	Oligosaccharaide and lipid transporter	Maltose, Matodextrin	K17245	chiF	NA	8.1493	0	0.7983	0.286	-7.351	0
Transporters	Oligosaccharaide and lipid transporter	Maltose, Matodextrin	K17246	chiG	NA	8.0587	0	0.941	0.1794	-7.1177	0
Transporters	Oligosaccharaide and lipid transporter	Maltose, Matodextrin	K10188	lacE, araN	NA	1.6505	NA	-0.5209	NA	-2.1714	NA
Transporters	Oligosaccharaide and lipid transporter	Maltose, Matodextrin	K17234	araN	NA	4.6295	0.01	1.7621	0.1342	-2.8674	0.1614
Transporters	Oligosaccharaide and lipid transporter	Maltose, Matodextrin	K10189	lacF, araP	NA	-0.0933	NA	-1.4339	NA	-1.3406	NA
Transporters	Oligosaccharaide and lipid transporter	Maltose, Matodextrin	K10190	lacG, araQ	NA	0.3403	NA	-2.728	NA	-3.0683	0.1627
Transporters	Oligosaccharaide and lipid transporter	Maltose, Matodextrin	K10546	ABC.GGU.S, chvE	NA	-0.1633	0.8976	2.4747	0.0179	2.638	0.0434
Transporters	Oligosaccharaide and lipid transporter	Maltose, Matodextrin	K10547	ABC.GGU.P, gguB	NA	-0.1709	0.9248	-2.2504	0.0305	-2.0795	0.1857
Transporters	Oligosaccharaide and lipid transporter	Maltose, Matodextrin	K10548	ABC.GGU.A, gguA	NA	-1.5601	0.1683	-0.2574	0.8025	1.3027	0.3192
Transporters	Oligosaccharaide and lipid transporter	Maltose, Matodextrin	K07323	mlaC	NA	-0.8006	0.0049	0.0166	0.9521	0.8172	0.0055
Transporters	Oligosaccharaide and lipid transporter	Maltose, Matodextrin	K02067	mlaD, linM	NA	-0.5587	0.0257	-0.8035	0	-0.2448	0.4153
Transporters	Oligosaccharaide and lipid transporter	Maltose, Matodextrin	K02066	mlaE, linK	NA	-0.2391	0.4328	-1.1429	0	-0.9038	0.0012
Transporters	Oligosaccharaide and lipid transporter	Maltose, Matodextrin	K07122	mlaB	NA	2.4079	0.1413	1.4891	0.2209	-0.9187	0.6627
Transporters	Oligosaccharaide and lipid transporter	Maltose, Matodextrin	K02065	mlaF, linL, mkl	NA	-0.3576	0.1101	-0.5971	0.0004	-0.2395	0.3525
Transporters	Oligosaccharaide and lipid transporter	Maltose, Matodextrin	K07335	bmpA, bmpB, tmpC	NA	0.5122	0.13	-0.3446	0.187	-0.8569	0.0112
Transporters	Oligosaccharaide and lipid transporter	Maltose, Matodextrin	K11535	nupC	NA	-0.1211	NA	-0.0068	NA	0	NA
Photosynthesis	Photosystem		K02689	psaA	NA	2.1386	0.0003	-2.3686	0	-4.5072	0
Photosynthesis	Photosystem		K02690	psaB	NA	2.2054	0.0002	-2.3097	0	-4.515	0
Photosynthesis	Photosystem		K02691	psaC	NA	2.4909	0	-2.2739	0	-4.7647	0
Photosynthesis	Photosystem		K02692	psaD	NA	2.8921	0	-2.1424	0	-5.0344	0
Photosynthesis	Photosystem		K02693	psaE	NA	2.992	0.0001	-2.1065	0.0002	-5.0985	0
Photosynthesis	Photosystem		K02694	psaF	NA	2.7286	0	-2.3118	0	-5.0404	0
Photosynthesis	Photosystem		K02695	psaH	NA	3.5784	0.0227	2.6874	0.0215	-0.8911	0.6696
Photosynthesis	Photosystem		K02696	psaI	NA	3.279	NA	3.0326	NA	-0.2464	0.9678
Photosynthesis	Photosystem		K02697	psaJ	NA	2.4318	NA	-0.293	NA	-2.7248	0.296
Photosynthesis	Photosystem		K02698	psaK	NA	4.3765	0	-1.2104	0.0922	-5.5869	0
Photosynthesis	Photosystem		K02699	psaL	NA	3.3397	0	-2.3885	0	-5.7282	0
Photosynthesis	Photosystem		K02701	psaN	NA	4.4461	0.0109	2.8625	0.0106	-1.5836	0.4708
Photosynthesis	Photosystem		K08905	psaG	NA	2.6237	0.1198	2.6271	0.038	0.0033	1
Photosynthesis	Photosystem		K14332	psaO	NA	5.3956	0.0117	1.5807	0.2842	-3.8149	0.1038
Photosynthesis	Photosystem		K02703	psbA	NA	5.9075	0	-0.1016	0.8689	-6.0091	0
Photosynthesis	Photosystem		K02704	psbB	NA	2.3073	0	-2.135	0	-4.4422	0
Photosynthesis	Photosystem		K02705	psbC	NA	2.1915	0.0001	-2.102	0	-4.2935	0
Photosynthesis	Photosystem		K02706	psbD	NA	5.154	0	-0.4745	0.3932	-5.6285	0
Photosynthesis	Photosystem		K02707	psbE	NA	2.479	0.0001	-2.1793	0	-4.6583	0
Photosynthesis	Photosystem		K02708	psbF	NA	7.1225	0.0001	-2.947	0.0103	-10.0695	0
Photosynthesis	Photosystem		K02709	psbH	NA	4.4838	0	-1.8831	0	-6.3669	0
Photosynthesis	Photosystem		K02711	psbJ	NA	2.9601	NA	0.9917	NA	-1.9684	0.7137
Photosynthesis	Photosystem		K02712	psbK	NA	6.5207	0	0.9805	0.282	-5.5403	0.0006
Photosynthesis	Photosystem		K02714	psbM	NA	4.9485	0.0004	-0.9554	0.1505	-5.9039	0
Photosynthesis	Photosystem		K02715	psbN	NA	1.0726	0.5956	-0.7756	0.5776	-1.8482	0.3811
Photosynthesis	Photosystem		K02716	psbO	NA	3.6715	0	-2.1073	0	-5.7788	0
Photosynthesis	Photosystem		K02717	psbP	NA	6.2902	0	-1.7471	0.0001	-8.0373	0
Photosynthesis	Photosystem		K02719	psbU	NA	6.4342	0	0.9374	0.3156	-5.4967	0.0006
Photosynthesis	Photosystem		K02720	psbV	NA	1.4997	0.0811	0.7237	0.281	-0.776	0.4521
Photosynthesis	Photosystem		K02723	psbY	NA	3.9017	0.0221	3.416	0.0057	-0.4858	0.8537
Photosynthesis	Photosystem		K03541	psbR	NA	2.5108	NA	1.5878	NA	-0.923	NA
Photosynthesis	Photosystem		K03542	psbS	NA	2.4837	0.1341	2.1529	0.0832	-0.3307	0.8894
Photosynthesis	Photosystem		K08902	psb27	NA	5.3307	0	-2.1253	0	-7.456	0
Photosynthesis	Photosystem		K08903	psb28	NA	3.5335	0	-1.6476	0.0014	-5.1811	0
Vitamine biosynthesis	Vitamine B1		K03148	thiF	NA	-2.0462	0.0094	1.4632	0.0225	3.5094	0
Vitamine biosynthesis	Vitamine B1		K03154	thiS	NA	1.4836	0.0021	-1.5169	0	-3.0005	0
Vitamine biosynthesis	Vitamine B1		K03151	thiI	NA	0.1156	0.8799	1.9316	0	1.816	0.0037
Vitamine biosynthesis	Vitamine B1		K03150	thiH	NA	0.6736	0.3325	-0.1635	0.7699	-0.8371	0.2634
Vitamine biosynthesis	Vitamine B1		K03149	thiG	NA	0.1215	0.7457	-1.4028	0	-1.5243	0
Vitamine biosynthesis	Vitamine B1		K03147	thiC	NA	0.7819	0.0687	-1.4695	0	-2.2514	0
Vitamine biosynthesis	Vitamine B1		K00941	thiD	NA	-0.0151	0.9738	-1.3096	0	-1.2944	0.0001
Vitamine biosynthesis	Vitamine B1		K14153	thiDE	NA	0.9256	0.5228	1.321	0.2028	0.3955	0.8328
Vitamine biosynthesis	Vitamine B1		K21219	thiDN	NA	1.3933	0.3369	2.1261	0.0536	0.7329	0.7063
Vitamine biosynthesis	Vitamine B1		K00788	thiE	NA	-0.1404	0.6835	-1.318	0	-1.1776	0
Vitamine biosynthesis	Vitamine B1		K00946	thiL	NA	-0.608	0.0035	-0.8205	0	-0.2125	0.4048
Vitamine biosynthesis	Vitamine B1		K21219	thiDN	NA	1.3933	0.3369	2.1261	0.0536	0.7329	0.7063
Vitamine biosynthesis	Vitamine B12		K01698	hemB, ALAD	NA	-0.2538	0.2879	-0.8463	0	-0.5925	0.0103
Vitamine biosynthesis	Vitamine B12		K01301	NAALAD	NA	-0.4862	0.2229	0.5629	0.0627	1.0491	0.0073
Vitamine biosynthesis	Vitamine B12		K01698	hemB, ALAD	NA	-0.2538	0.2879	-0.8463	0	-0.5925	0.0103
Vitamine biosynthesis	Vitamine B12		K01749	hemC, HMBS	NA	-0.1314	0.5776	-0.7717	0	-0.6403	0.0023
Vitamine biosynthesis	Vitamine B12		K01749	hemC, HMBS	NA	-0.1314	0.5776	-0.7717	0	-0.6403	0.0023
Vitamine biosynthesis	Vitamine B12		K01719	hemD, UROS	NA	-0.9946	0	-0.3666	0.0295	0.628	0.0037
Vitamine biosynthesis	Vitamine B12		K13542	cobA-hemD	NA	3.5722	0	-1.5004	0	-5.0726	0
Vitamine biosynthesis	Vitamine B12		K13543	hemDX	NA	-1.1569	NA	0.0038	NA	1.1607	NA
Vitamine biosynthesis	Vitamine B12		K01719	hemD, UROS	NA	-0.9946	0	-0.3666	0.0295	0.628	0.0037
Vitamine biosynthesis	Vitamine B12		K02303	cobA	NA	0.1115	0.7401	-1.1577	0	-1.2692	0
Vitamine biosynthesis	Vitamine B12		K13542	cobA-hemD	NA	3.5722	0	-1.5004	0	-5.0726	0
Vitamine biosynthesis	Vitamine B12		K19221	cobA, btuR	NA	-0.039	0.9444	-1.8422	0	-1.8032	0
Vitamine biosynthesis	Vitamine B12		K00589	MET1	NA	2.5463	0.1912	1.7674	0.1789	-0.7789	0.7698
Vitamine biosynthesis	Vitamine B12		K15075	MET18, MMS19	NA	2.903	0.0083	2.3051	0.0075	-0.5979	0.6847
Vitamine biosynthesis	Vitamine B12		K17069	MET17	NA	2.7567	NA	2.5103	NA	-0.2464	NA
Vitamine biosynthesis	Vitamine B12		K02302	cysG	NA	-1.6516	0.0008	0.7092	0.0789	2.3609	0
Vitamine biosynthesis	Vitamine B12		K02303	cobA	NA	0.1115	0.7401	-1.1577	0	-1.2692	0
Vitamine biosynthesis	Vitamine B12		K13542	cobA-hemD	NA	3.5722	0	-1.5004	0	-5.0726	0
Vitamine biosynthesis	Vitamine B12		K19221	cobA, btuR	NA	-0.039	0.9444	-1.8422	0	-1.8032	0
Vitamine biosynthesis	Vitamine B12		K02496	hemX	NA	-3.3632	0	0.2654	0.6615	3.6286	0
Vitamine biosynthesis	Vitamine B12		K13543	hemDX	NA	-1.1569	NA	0.0038	NA	1.1607	NA
Vitamine biosynthesis	Vitamine B12		K02302	cysG	NA	-1.6516	0.0008	0.7092	0.0789	2.3609	0
Vitamine biosynthesis	Vitamine B12		K03795	cbiX	NA	-0.343	0.3802	-1.7125	0	-1.3696	0.0001
Vitamine biosynthesis	Vitamine B12		K03394	cobI-cbiL	NA	-0.3077	0.3723	-1.2895	0	-0.9818	0.0022
Vitamine biosynthesis	Vitamine B12		K03394	cobI-cbiL	NA	-0.3077	0.3723	-1.2895	0	-0.9818	0.0022
Vitamine biosynthesis	Vitamine B12		K05934	E2.1.1.131, cobJ, cbiH	NA	0.5919	0.2648	-0.704	0.072	-1.2959	0.0123
Vitamine biosynthesis	Vitamine B12		K13541	cbiGH-cobJ	NA	-0.5729	0.1009	-1.58	0	-1.0072	0.0035
Vitamine biosynthesis	Vitamine B12		K05934	E2.1.1.131, cobJ, cbiH	NA	0.5919	0.2648	-0.704	0.072	-1.2959	0.0123
Vitamine biosynthesis	Vitamine B12		K13541	cbiGH-cobJ	NA	-0.5729	0.1009	-1.58	0	-1.0072	0.0035
Vitamine biosynthesis	Vitamine B12		K05936	cobM, cbiF	NA	-0.4725	0.1682	-1.4193	0	-0.9468	0.0046
Vitamine biosynthesis	Vitamine B12		K05936	cobM, cbiF	NA	-0.4725	0.1682	-1.4193	0	-0.9468	0.0046
Vitamine biosynthesis	Vitamine B12		K02189	cbiG	NA	-1.2174	0.0649	-0.0371	0.9524	1.1803	0.0955
Vitamine biosynthesis	Vitamine B12		K13541	cbiGH-cobJ	NA	-0.5729	0.1009	-1.58	0	-1.0072	0.0035
Vitamine biosynthesis	Vitamine B12		K13541	cbiGH-cobJ	NA	-0.5729	0.1009	-1.58	0	-1.0072	0.0035
Vitamine biosynthesis	Vitamine B12		K05934	E2.1.1.131, cobJ, cbiH	NA	0.5919	0.2648	-0.704	0.072	-1.2959	0.0123
Vitamine biosynthesis	Vitamine B12		K13541	cbiGH-cobJ	NA	-0.5729	0.1009	-1.58	0	-1.0072	0.0035
Vitamine biosynthesis	Vitamine B12		K03399	cbiE	NA	0.7187	0.4349	-0.6798	0.2639	-1.3984	0.1307
Vitamine biosynthesis	Vitamine B12		K06042	cobH-cbiC	NA	-0.2176	0.5889	-1.4056	0	-1.1881	0.0008
Vitamine biosynthesis	Vitamine B12		K06042	cobH-cbiC	NA	-0.2176	0.5889	-1.4056	0	-1.1881	0.0008
Vitamine biosynthesis	Vitamine B12		K02224	cobB-cbiA	NA	0.0281	0.9449	-1.2968	0	-1.3249	0
Vitamine biosynthesis	Vitamine B12		K02224	cobB-cbiA	NA	0.0281	0.9449	-1.2968	0	-1.3249	0
Vitamine biosynthesis	Vitamine B12		K03394	cobI-cbiL	NA	-0.3077	0.3723	-1.2895	0	-0.9818	0.0022
Vitamine biosynthesis	Vitamine B12		K03394	cobI-cbiL	NA	-0.3077	0.3723	-1.2895	0	-0.9818	0.0022
Vitamine biosynthesis	Vitamine B12		K02229	cobG	NA	0.0705	0.8957	-0.6574	0.0482	-0.7279	0.1204
Vitamine biosynthesis	Vitamine B12		K05934	E2.1.1.131, cobJ, cbiH	NA	0.5919	0.2648	-0.704	0.072	-1.2959	0.0123
Vitamine biosynthesis	Vitamine B12		K13541	cbiGH-cobJ	NA	-0.5729	0.1009	-1.58	0	-1.0072	0.0035
Vitamine biosynthesis	Vitamine B12		K05934	E2.1.1.131, cobJ, cbiH	NA	0.5919	0.2648	-0.704	0.072	-1.2959	0.0123
Vitamine biosynthesis	Vitamine B12		K05936	cobM, cbiF	NA	-0.4725	0.1682	-1.4193	0	-0.9468	0.0046
Vitamine biosynthesis	Vitamine B12		K05936	cobM, cbiF	NA	-0.4725	0.1682	-1.4193	0	-0.9468	0.0046
Vitamine biosynthesis	Vitamine B12		K02228	cobF	NA	0.2352	0.6022	-0.748	0.0147	-0.9832	0.0169
Vitamine biosynthesis	Vitamine B12		K05895	cobK-cbiJ	NA	-0.2679	0.5185	-1.5605	0	-1.2926	0.0004
Vitamine biosynthesis	Vitamine B12		K05895	cobK-cbiJ	NA	-0.2679	0.5185	-1.5605	0	-1.2926	0.0004
Vitamine biosynthesis	Vitamine B12		K00595	cobL	NA	-0.6467	0.0588	-1.415	0	-0.7684	0.03
Vitamine biosynthesis	Vitamine B12		K06042	cobH-cbiC	NA	-0.2176	0.5889	-1.4056	0	-1.1881	0.0008
Vitamine biosynthesis	Vitamine B12		K06042	cobH-cbiC	NA	-0.2176	0.5889	-1.4056	0	-1.1881	0.0008
Vitamine biosynthesis	Vitamine B12		K02224	cobB-cbiA	NA	0.0281	0.9449	-1.2968	0	-1.3249	0
Vitamine biosynthesis	Vitamine B12		K02224	cobB-cbiA	NA	0.0281	0.9449	-1.2968	0	-1.3249	0
Vitamine biosynthesis	Vitamine B12		K02230	cobN	NA	-0.8313	0.0102	-1.2655	0	-0.4342	0.2429
Vitamine biosynthesis	Vitamine B12		K00798	MMAB, pduO	NA	0.5518	0.0001	-0.0658	0.5969	-0.6176	0
Vitamine biosynthesis	Vitamine B12		K00798	MMAB, pduO	NA	0.5518	0.0001	-0.0658	0.5969	-0.6176	0
Vitamine biosynthesis	Vitamine B12		K02232	cobQ, cbiP	NA	-0.5706	0.0701	-1.42	0	-0.8494	0.0072
Vitamine biosynthesis	Vitamine B12		K02232	cobQ, cbiP	NA	-0.5706	0.0701	-1.42	0	-0.8494	0.0072
Vitamine biosynthesis	Vitamine B12		K02225	cobC1, cobC	NA	-2.1263	0	-0.0932	0.789	2.0331	0
Vitamine biosynthesis	Vitamine B12		K02225	cobC1, cobC	NA	-2.1263	0	-0.0932	0.789	2.0331	0
Vitamine biosynthesis	Vitamine B12		K02226	cobC, phpB	NA	-0.7388	0.0603	-0.5372	0.0787	0.2016	0.6958
Vitamine biosynthesis	Vitamine B12		K22316	rhnA-cobC	NA	1.1704	0.2405	-0.093	0.9122	-1.2634	0.2449
Vitamine biosynthesis	Vitamine B12		K02227	cbiB, cobD	NA	-0.5918	0.0655	-1.1619	0	-0.5701	0.0979
Vitamine biosynthesis	Vitamine B12		K02227	cbiB, cobD	NA	-0.5918	0.0655	-1.1619	0	-0.5701	0.0979
Vitamine biosynthesis	Vitamine B12		K04720	cobD	NA	3.6897	0	0.761	0.1254	-2.9287	0
Vitamine biosynthesis	Vitamine B12		K02231	cobP, cobU	NA	-0.8706	0.0126	-1.3264	0	-0.4558	0.2553
Vitamine biosynthesis	Vitamine B12		K00768	E2.4.2.21, cobU, cobT	NA	-1.0575	0	-0.6616	0.0022	0.3958	0.2032
Vitamine biosynthesis	Vitamine B12		K02231	cobP, cobU	NA	-0.8706	0.0126	-1.3264	0	-0.4558	0.2553
Vitamine biosynthesis	Vitamine B12		K02233	E2.7.8.26, cobS, cobV	NA	-0.4282	0.1746	-1.216	0	-0.7878	0.0116
Vitamine biosynthesis	Vitamine B12		K09882	cobS	NA	0.3238	0.3457	-0.3937	0.1196	-0.7175	0.0333
Vitamine biosynthesis	Vitamine B12		K02233	E2.7.8.26, cobS, cobV	NA	-0.4282	0.1746	-1.216	0	-0.7878	0.0116
Vitamine biosynthesis	Vitamine B12		K02227	cbiB, cobD	NA	-0.5918	0.0655	-1.1619	0	-0.5701	0.0979
Vitamine biosynthesis	Vitamine B12		K04720	cobD	NA	3.6897	0	0.761	0.1254	-2.9287	0
Vitamine biosynthesis	Vitamine B12		K04719	bluB	NA	-1.496	0.0992	2.3904	0.0008	3.8865	0
Vitamine biosynthesis	Vitamine B12		K00768	E2.4.2.21, cobU, cobT	NA	-1.0575	0	-0.6616	0.0022	0.3958	0.2032
Vitamine biosynthesis	Vitamine B12		K02231	cobP, cobU	NA	-0.8706	0.0126	-1.3264	0	-0.4558	0.2553
Vitamine biosynthesis	Vitamine B12		K00768	E2.4.2.21, cobU, cobT	NA	-1.0575	0	-0.6616	0.0022	0.3958	0.2032
Vitamine biosynthesis	Vitamine B12		K09883	cobT	NA	-0.1496	0.5818	-0.7862	0	-0.6366	0.0098
Vitamine biosynthesis	Vitamine B12		K02225	cobC1, cobC	NA	-2.1263	0	-0.0932	0.789	2.0331	0
Vitamine biosynthesis	Vitamine B12		K02226	cobC, phpB	NA	-0.7388	0.0603	-0.5372	0.0787	0.2016	0.6958
Vitamine biosynthesis	Vitamine B12		K22316	rhnA-cobC	NA	1.1704	0.2405	-0.093	0.9122	-1.2634	0.2449
Vitamine biosynthesis	Vitamine B12		K02226	cobC, phpB	NA	-0.7388	0.0603	-0.5372	0.0787	0.2016	0.6958
NA	NA	NA	NA	NA	GT2	-3.5734	0.0539	0.8995	0.6183	4.4729	0.0257
NA	NA	NA	NA	NA	GT30	-2.9401	0.0001	1.2353	0.1321	4.1755	0
NA	NA	NA	NA	NA	CBM13	-0.4768	NA	-0.3625	NA	0	NA
NA	NA	NA	NA	NA	GH1	-3.1783	0.1282	-1.924	0.2613	1.2543	0.6273
NA	NA	NA	NA	NA	AA3_2	0.4613	0.4952	0.6668	0.1667	0.2055	0.8147
NA	NA	NA	NA	NA	GH36	-1.9784	0	-0.156	0.6965	1.8223	0
NA	NA	NA	NA	NA	GT51	-1.1486	0.0004	0.1526	0.5963	1.3012	0.0001
NA	NA	NA	NA	NA	GT25	1.8176	NA	-0.1204	NA	-1.938	NA
NA	NA	NA	NA	NA	GT4	3.1158	0.2319	2.5562	0.1804	-0.5596	0.8814
NA	NA	NA	NA	NA	GT2	5.2207	0	1.3371	0.0495	-3.8836	0
NA	NA	NA	NA	NA	GH13_11	-0.8983	0.1986	-1.0987	0.036	-0.2004	0.8347
NA	NA	NA	NA	NA	GT35	3.1796	0	-1.5997	0	-4.7793	0
NA	NA	NA	NA	NA	GH13_18	3.224	0.0003	-2.1049	0.0037	-5.3288	0
NA	NA	NA	NA	NA	GH65	-2.6885	0	-0.602	0.2413	2.0866	0.0007
NA	NA	NA	NA	NA	GH68	-1.1348	0.2304	0.9688	0.2052	2.1036	0.0323
NA	NA	NA	NA	NA	GT4	0	NA	-3.2754	NA	-2.1923	NA
NA	NA	NA	NA	NA	GT2	4.2802	0	0.1749	0.8035	-4.1052	0
NA	NA	NA	NA	NA	GT4	-0.4768	NA	-0.3625	NA	0	NA
NA	NA	NA	NA	NA	GT4	8.0728	0	-1.8428	0.0052	-9.9156	0
NA	NA	NA	NA	NA	GT20	0.7699	0.4177	0.7696	0.2721	-0.0003	1
NA	NA	NA	NA	NA	GT2	-2.9355	NA	-1.0861	NA	1.8494	NA
NA	NA	NA	NA	NA	CBM48	2.1346	0	-1.7263	0	-3.8609	0
NA	NA	NA	NA	NA	GH94	0	NA	-2.2256	NA	-1.1425	NA
NA	NA	NA	NA	NA	CBM53	3.2535	0.0614	2.1032	0.1195	-1.1504	0.6018
NA	NA	NA	NA	NA	GT5	1.2283	0.0028	-1.41	0	-2.6383	0
NA	NA	NA	NA	NA	CBM20	2.5302	0.0915	3.8369	0.0009	1.3067	0.4774
NA	NA	NA	NA	NA	GH77	3.9559	0	-1.3745	0.0159	-5.3303	0
NA	NA	NA	NA	NA	GT6	9.2862	0	-1.3019	0.2819	-10.5881	0
NA	NA	NA	NA	NA	CBM13	0	NA	-2.6443	NA	-1.5612	NA
NA	NA	NA	NA	NA	GT23	2.238	0.1367	3.8774	0.002	1.6394	0.393
NA	NA	NA	NA	NA	GT11	2.8674	0.2007	-1.9656	0.1733	-4.833	0.0293
NA	NA	NA	NA	NA	GT21	3.2632	0.2259	1.3238	0.5158	-1.9393	0.5601
NA	NA	NA	NA	NA	GT0	-3.2417	NA	-0.9689	NA	2.2728	NA
NA	NA	NA	NA	NA	GT2	-0.7767	0.0952	0.7003	0.0526	1.4769	0.0012
NA	NA	NA	NA	NA	GT13	5.9819	0.002	3.8761	0.0055	-2.1058	0.3919
NA	NA	NA	NA	NA	GT39	2.5559	NA	1.0148	NA	-1.541	0.5489
NA	NA	NA	NA	NA	GT17	-0.3877	0.4121	-1.0278	0.0022	-0.6401	0.189
NA	NA	NA	NA	NA	GT6	0	NA	-2.1303	NA	-1.0472	NA
NA	NA	NA	NA	NA	GT0	9.7006	0	-2.0435	0.0017	-11.7441	0
NA	NA	NA	NA	NA	GT19	-0.1651	0.6732	-1.3353	0	-1.1702	0.0005
NA	NA	NA	NA	NA	GT2	-2.1343	NA	-1.677	NA	0.4572	0.9041
NA	NA	NA	NA	NA	GT4	-2.04	0	0.1711	0.6712	2.2111	0
NA	NA	NA	NA	NA	GT4	-0.4768	NA	-0.3625	NA	0	NA
NA	NA	NA	NA	NA	GT29	1.5415	0.267	3.2906	0.0021	1.7491	0.2634
NA	NA	NA	NA	NA	GT29	1.9908	0.183	3.5197	0.0019	1.5289	0.3757
NA	NA	NA	NA	NA	GT29	1.9121	0.2328	3.3558	0.0055	1.4436	0.4394
NA	NA	NA	NA	NA	GH37	1.9096	0.3261	3.5974	0.0198	1.6878	0.4868
NA	NA	NA	NA	NA	GH2	3.3358	0.0412	2.1223	0.0889	-1.2135	0.555
NA	NA	NA	NA	NA	GT4	0.0934	NA	-1.0395	NA	-1.1329	NA
NA	NA	NA	NA	NA	GT35	-0.0823	NA	0.0319	NA	0	NA
NA	NA	NA	NA	NA	CE8	1.0778	NA	0.4707	NA	-0.6071	NA
NA	NA	NA	NA	NA	CE7	0.0621	NA	-0.545	NA	-0.6071	NA
NA	NA	NA	NA	NA	GH5	-0.4768	NA	-0.3625	NA	0	NA
NA	NA	NA	NA	NA	GH43	1.3084	NA	1.4227	NA	0	NA
NA	NA	NA	NA	NA	GH10	1.6516	NA	1.0445	NA	-0.6071	NA
NA	NA	NA	NA	NA	CBM20	0.097	0.963	0.9432	0.4732	0.8462	0.6889
NA	NA	NA	NA	NA	CBM45	2.7174	0.1638	1.7882	0.233	-0.9292	0.7132
NA	NA	NA	NA	NA	GH13	1.2306	0.4492	3.4378	0.0056	2.2072	0.21
NA	NA	NA	NA	NA	GH13_1	-1.0699	NA	1.8423	NA	2.9121	NA
NA	NA	NA	NA	NA	GH13_19	-3.8006	NA	2.4146	NA	6.2153	NA
NA	NA	NA	NA	NA	GH13_27	0.1845	NA	-3.1472	NA	-3.3317	0.3095
NA	NA	NA	NA	NA	GH13_32	-4.9249	0.0005	-2.7348	0.0235	2.1901	0.1712
NA	NA	NA	NA	NA	GH13_36	-3.9844	NA	-0.7066	NA	3.2777	0.2352
NA	NA	NA	NA	NA	GH13_5	0	NA	-3.6383	NA	-2.5552	NA
NA	NA	NA	NA	NA	GH13_6	3.4817	0.038	2.5276	0.0526	-0.9541	0.6631
NA	NA	NA	NA	NA	GH13_7	-2.0456	0.3699	-2.4518	0.1432	-0.4062	0.892
NA	NA	NA	NA	NA	GH14	2.7405	0.0997	2.2568	0.0774	-0.4837	0.8368
NA	NA	NA	NA	NA	GH15	-1.0538	0.316	-1.3212	0.0856	-0.2674	0.8497
NA	NA	NA	NA	NA	CBM10	-0.7946	NA	-2.7374	NA	-1.9428	NA
NA	NA	NA	NA	NA	CBM2	1.6213	0.3987	-2.2786	0.0402	-3.8999	0.0292
NA	NA	NA	NA	NA	CBM6	-1.9815	0.0038	-0.2777	0.6482	1.7038	0.0199
NA	NA	NA	NA	NA	GH5	-1.4454	0.1197	0.7807	0.2955	2.2261	0.0193
NA	NA	NA	NA	NA	GH5_2	0.0597	NA	0.1739	NA	0	NA
NA	NA	NA	NA	NA	GH5_5	1.1068	0.6455	2.5977	0.1361	1.4909	0.5976
NA	NA	NA	NA	NA	GH6	-1.5149	0.4914	-0.5802	0.7448	0.9347	0.7292
NA	NA	NA	NA	NA	GH9	-0.0236	0.9878	-0.065	0.9524	-0.0414	0.9827
NA	NA	NA	NA	NA	GH10	-1.4229	0.0171	-0.0943	0.8624	1.3285	0.0361
NA	NA	NA	NA	NA	GH13_31	2.0081	0.2321	-1.5381	0.0875	-3.5461	0.0307
NA	NA	NA	NA	NA	AA15	-4.2871	NA	0	NA	3.3183	NA
NA	NA	NA	NA	NA	CBM2	6.0291	0.0003	1.1106	0.2852	-4.9185	0.005
NA	NA	NA	NA	NA	CBM5	-3.9815	NA	0	NA	3.0126	NA
NA	NA	NA	NA	NA	CBM73	-0.1523	NA	-0.038	NA	0	NA
NA	NA	NA	NA	NA	GH18	-0.3029	NA	0.5327	NA	0.8356	NA
NA	NA	NA	NA	NA	GH24	2.1075	0.0034	0.655	0.2337	-1.4524	0.0667
NA	NA	NA	NA	NA	GH33	5.8449	0	-0.5032	0.3805	-6.3481	0
NA	NA	NA	NA	NA	CBM34	0.0951	NA	0.2094	NA	0	NA
NA	NA	NA	NA	NA	GH13_21	-0.7946	NA	-0.6803	NA	0	NA
NA	NA	NA	NA	NA	GH13_23	1.1885	0.0339	0.257	0.5808	-0.9315	0.1288
NA	NA	NA	NA	NA	GH13_30	2.7005	0.2158	-1.2948	0.3675	-3.9953	0.0714
NA	NA	NA	NA	NA	GH13_31	-1.2014	NA	1.9326	NA	3.134	NA
NA	NA	NA	NA	NA	GH31	-0.7974	0.6815	1.7522	0.1928	2.5497	0.1759
NA	NA	NA	NA	NA	GH97	0.5615	0.5951	0.312	0.696	-0.2495	0.852
NA	NA	NA	NA	NA	GH1	1.1378	0.572	1.6777	0.2412	0.5399	0.8341
NA	NA	NA	NA	NA	GH27	0.0159	NA	-0.7551	NA	-0.771	NA
NA	NA	NA	NA	NA	CBM57	0.3461	0.7897	0.4884	0.5912	0.1423	0.9315
NA	NA	NA	NA	NA	GH2	-0.9375	0.1495	0.4964	0.3343	1.4339	0.031
NA	NA	NA	NA	NA	GH38	6.9608	0	1.3064	0.1298	-5.6544	0
NA	NA	NA	NA	NA	GH2	0.1306	0.9013	1.3304	0.0541	1.1998	0.2286
NA	NA	NA	NA	NA	GH32	2.2495	NA	-0.6269	NA	-2.8764	0.1682
NA	NA	NA	NA	NA	GH37	1.0699	0.4026	2.0708	0.0258	1.0009	0.4947
NA	NA	NA	NA	NA	GH2	2.8567	0.0717	-0.9273	0.4027	-3.7841	0.0186
NA	NA	NA	NA	NA	GH39	2.0035	NA	0.4103	NA	-1.5932	0.5192
NA	NA	NA	NA	NA	GH43	1.3728	0.1703	-1.4174	0.0471	-2.7902	0.004
NA	NA	NA	NA	NA	GH43_11	-0.2638	0.8042	0.473	0.5242	0.7368	0.5062
NA	NA	NA	NA	NA	GH43_12	-0.845	0.4505	-0.0031	0.9984	0.8419	0.5135
NA	NA	NA	NA	NA	CBM41	-3.162	0.0159	-0.4602	0.69	2.7019	0.0549
NA	NA	NA	NA	NA	CBM48	3.555	0.0538	-2.0945	0.0554	-5.6495	0.0015
NA	NA	NA	NA	NA	GH0	-0.0823	NA	-0.6894	NA	-0.6071	NA
NA	NA	NA	NA	NA	GH30	5.2549	0.0013	1.5589	0.1072	-3.696	0.0361
NA	NA	NA	NA	NA	GH30_1	-1.2281	0.1725	1.4031	0.0409	2.6312	0.0027
NA	NA	NA	NA	NA	GH30_3	1.9428	0.2941	0.5097	0.6779	-1.4332	0.5149
NA	NA	NA	NA	NA	CBM13	0.5335	NA	0.6477	NA	0	NA
NA	NA	NA	NA	NA	GH59	0.3684	0.8663	0.049	0.9771	-0.3194	0.9035
NA	NA	NA	NA	NA	GH27	1.685	NA	1.4385	NA	-0.2464	NA
NA	NA	NA	NA	NA	GH89	6.2927	0.001	4.1369	0.0017	-2.1558	0.3665
NA	NA	NA	NA	NA	GH29	-0.3087	0.2983	0.3755	0.0932	0.6842	0.021
NA	NA	NA	NA	NA	GH3	-0.1698	0.6871	-0.3254	0.2655	-0.1556	0.7557
NA	NA	NA	NA	NA	CBM20	1.8776	NA	1.9918	NA	0	NA
NA	NA	NA	NA	NA	GH13_20	8.2459	0	0.1865	0.609	-8.0594	0
NA	NA	NA	NA	NA	GH51	-0.9385	0.2174	0.3311	0.597	1.2696	0.1149
NA	NA	NA	NA	NA	CBM48	3.0267	0	-1.3047	0.0015	-4.3314	0
NA	NA	NA	NA	NA	GH13_11	2.4625	0.0087	-1.4377	0.0364	-3.9002	0
NA	NA	NA	NA	NA	GH26	-4.2129	NA	-1.3295	NA	2.8833	NA
NA	NA	NA	NA	NA	GH4	-0.4768	NA	-0.3625	NA	0	NA
NA	NA	NA	NA	NA	GH1	0.9634	NA	1.0777	NA	0	NA
NA	NA	NA	NA	NA	GH53	-1.7058	0.0643	1.8449	0.0159	3.5507	0.0001
NA	NA	NA	NA	NA	GH7	0.05	0.9772	0.0324	0.9797	-0.0176	0.9941
NA	NA	NA	NA	NA	GH13_29	-0.4768	NA	-0.3625	NA	0	NA
NA	NA	NA	NA	NA	GH47	2.2002	0.1325	2.4646	0.0272	0.2644	0.901
NA	NA	NA	NA	NA	GH4	-4.5522	NA	-0.0515	NA	4.5007	0.0806
NA	NA	NA	NA	NA	GH67	-1.4664	0.1376	0.1257	0.8869	1.5922	0.1359
NA	NA	NA	NA	NA	CBM48	1.416	0.2171	0.9587	0.2752	-0.4574	0.7613
NA	NA	NA	NA	NA	GH65	-0.1958	0.7282	0.2522	0.535	0.4481	0.4539
NA	NA	NA	NA	NA	CE9	0.3677	0.6662	1.2102	0.0378	0.8425	0.3333
NA	NA	NA	NA	NA	CBM50	-0.417	0.7838	0.0378	0.9758	0.4547	0.7981
NA	NA	NA	NA	NA	CE14	-2.5046	0.0002	1.17	0.0429	3.6747	0
NA	NA	NA	NA	NA	GT51	-1.8044	NA	0	NA	0.8356	NA
NA	NA	NA	NA	NA	GT2	4.4636	0.036	1.5153	0.2924	-2.9483	0.217
NA	NA	NA	NA	NA	GT9	2.2317	NA	1.9853	NA	-0.2464	NA
NA	NA	NA	NA	NA	GH35	0	NA	-2.1303	NA	-1.0472	NA
NA	NA	NA	NA	NA	GH2	-1.8044	NA	-0.9689	NA	0.8356	NA
NA	NA	NA	NA	NA	GT9	-1.4588	NA	1.3238	NA	2.7826	NA
NA	NA	NA	NA	NA	CBM13	-6.9657	0.0356	-1.4017	0.6374	5.564	0.1258
NA	NA	NA	NA	NA	PL1	0.2258	0.8912	3.0038	0.0083	2.7779	0.0647
NA	NA	NA	NA	NA	PL1_5	0.0597	NA	0.1739	NA	0	NA
NA	NA	NA	NA	NA	PL5	6.8973	0.0014	1.8376	0.2235	-5.0597	0.0295
NA	NA	NA	NA	NA	PL5_1	-0.7809	NA	-1.3467	NA	-0.5658	0.8684
NA	NA	NA	NA	NA	PL6	-22.9651	NA	0	NA	25.3547	NA
NA	NA	NA	NA	NA	PL6_1	-5.2839	0	1.0123	0.327	6.2962	0
NA	NA	NA	NA	NA	PL22_2	-1.0951	0.3824	0.9166	0.3516	2.0117	0.1242
NA	NA	NA	NA	NA	CBM5	2.1134	0.0602	-1.3254	0.1101	-3.4389	0.0019
NA	NA	NA	NA	NA	GT0	-1.0305	NA	0.0117	NA	1.0422	0.5726
NA	NA	NA	NA	NA	GH103	-0.2415	NA	-0.1273	NA	0	NA
NA	NA	NA	NA	NA	CE16	0.5043	NA	-0.6297	NA	-1.1341	0.5708
NA	NA	NA	NA	NA	GH31	-0.9474	0.3041	1.2395	0.0758	2.187	0.0163
NA	NA	NA	NA	NA	GT4	-0.4768	NA	-0.3625	NA	0	NA
NA	NA	NA	NA	NA	GT4	-1.9024	0.1188	-0.4029	0.7006	1.4995	0.2768
NA	NA	NA	NA	NA	GH28	4.4026	0.034	1.318	0.3593	-3.0846	0.1857
NA	NA	NA	NA	NA	GH13_26	-2.3252	0	0.0875	0.8138	2.4128	0
NA	NA	NA	NA	NA	GH0	7.132	0.0098	1.9582	0.3365	-5.1738	0.0842
NA	NA	NA	NA	NA	GT22	-1.0961	NA	-0.271	NA	0.8251	NA
NA	NA	NA	NA	NA	GH13_19	-0.1598	NA	-0.4062	NA	-0.2464	NA
NA	NA	NA	NA	NA	GT29	1.607	0.0917	2.5857	0.0005	0.9788	0.407
NA	NA	NA	NA	NA	GH38	0.1358	NA	0.2501	NA	0	NA
NA	NA	NA	NA	NA	GT28	0.2412	0.9161	0.6422	0.6817	0.4009	0.883
NA	NA	NA	NA	NA	GT47	3.0175	NA	2.0701	NA	-0.9474	0.6919
NA	NA	NA	NA	NA	GT4	2.5282	0.2361	-0.7733	0.5997	-3.3015	0.1388
NA	NA	NA	NA	NA	GT32	-0.4768	NA	-0.7232	NA	-0.2464	NA
NA	NA	NA	NA	NA	GH55	1.1661	NA	1.2804	NA	0	NA
NA	NA	NA	NA	NA	GT80	-0.4768	NA	-0.3625	NA	0	NA
NA	NA	NA	NA	NA	CE9	-0.7946	NA	-0.6803	NA	0	NA
NA	NA	NA	NA	NA	GH18	-0.0101	NA	0.1041	NA	0	NA
NA	NA	NA	NA	NA	GH18	-1.5297	NA	0.6736	NA	2.2033	0.2285
NA	NA	NA	NA	NA	GT4	-1.0838	0	-0.2353	0.2397	0.8485	0.0006
NA	NA	NA	NA	NA	GT4	-0.04	0.9305	-0.4263	0.132	-0.3863	0.3674
NA	NA	NA	NA	NA	GT1	0.013	0.9873	0.655	0.1659	0.6421	0.3647
NA	NA	NA	NA	NA	GH18	-0.9946	0.4825	0.2684	0.8232	1.2631	0.4288
NA	NA	NA	NA	NA	GT4	0.5371	NA	-2.4412	NA	-2.9783	0.4638
NA	NA	NA	NA	NA	GH13_30	1.7423	0.2913	-0.1613	0.8763	-1.9036	0.2898
NA	NA	NA	NA	NA	GT104	2.2126	NA	1.2711	NA	-0.9415	NA
NA	NA	NA	NA	NA	CE11	-1.0249	0.311	-2.3803	0.001	-1.3554	0.2004
NA	NA	NA	NA	NA	GH73	2.2345	0.0936	1.8217	0.0729	-0.4128	0.8247
NA	NA	NA	NA	NA	CBM48	0.2095	0.8515	0.676	0.3593	0.4665	0.7009
NA	NA	NA	NA	NA	GT30	-1.3062	0.0158	0.3691	0.4074	1.6753	0.0021
NA	NA	NA	NA	NA	CE11	-0.6642	0.0063	-0.9487	0	-0.2845	0.3234
NA	NA	NA	NA	NA	GT28	-0.7929	0.0247	-1.0238	0.0002	-0.2309	0.6108
NA	NA	NA	NA	NA	GH24	3.7387	0.1322	-3.8822	0.0185	-7.6209	0.0014
NA	NA	NA	NA	NA	GT51	0	NA	-4.334	NA	-3.2509	0.61
NA	NA	NA	NA	NA	CBM50	-0.158	NA	-2.5642	NA	-2.4062	NA
NA	NA	NA	NA	NA	GH1	0.4255	NA	0.5398	NA	0	NA
NA	NA	NA	NA	NA	GT9	1.1377	0.3178	1.7397	0.0388	0.602	0.6712
NA	NA	NA	NA	NA	GT9	-0.3619	0.75	1.736	0.0241	2.0978	0.0417
NA	NA	NA	NA	NA	GT4	1.5071	0.3418	2.8101	0.0201	1.303	0.4956
NA	NA	NA	NA	NA	GT9	2.102	0.2469	3.8212	0.0096	1.7192	0.4539
NA	NA	NA	NA	NA	GT26	-2.5143	NA	-0.9689	NA	1.5455	NA
NA	NA	NA	NA	NA	GT56	-0.4768	NA	-0.3625	NA	0	NA
NA	NA	NA	NA	NA	GH23	-1.7664	0	0.6092	0.0378	2.3756	0
NA	NA	NA	NA	NA	CE8	3.1617	0.0471	1.6828	0.1556	-1.4789	0.4421
NA	NA	NA	NA	NA	GT9	0.1669	0.9224	1.6206	0.1472	1.4537	0.3848
NA	NA	NA	NA	NA	GT41	-0.4808	NA	-2.0024	NA	-1.5216	NA
NA	NA	NA	NA	NA	AA10	-0.2289	0.7866	0.4493	0.4402	0.6782	0.4298
NA	NA	NA	NA	NA	AA10	1.9407	0.0065	1.5823	0.0046	-0.3584	0.7137
NA	NA	NA	NA	NA	AA10	-0.4788	NA	1.2702	NA	1.749	NA
NA	NA	NA	NA	NA	GT0	1.9053	0.2795	-0.8573	0.4099	-2.7627	0.1259
NA	NA	NA	NA	NA	GT34	NA	NA	NA	NA	NA	NA
NA	NA	NA	NA	NA	GH23	-1.1722	NA	1.6554	NA	2.8276	0.1439
NA	NA	NA	NA	NA	GT4	-1.6018	0.3814	1.5239	0.2838	3.1257	0.0975
NA	NA	NA	NA	NA	GT2	-0.0823	NA	0.0319	NA	0	NA
NA	NA	NA	NA	NA	GT8	0	NA	0	NA	0	NA
NA	NA	NA	NA	NA	GT8	-0.1211	NA	-0.0068	NA	0	NA
NA	NA	NA	NA	NA	GT4	-1.1981	NA	-0.3625	NA	0.8356	NA
NA	NA	NA	NA	NA	GH17	-2.861	0.0009	0.7195	0.3255	3.5805	0
NA	NA	NA	NA	NA	CBM38	0.102	0.9715	-4.2072	0.0038	-4.3092	0.0403
NA	NA	NA	NA	NA	GH32	-3.5649	0.0662	-2.1877	0.1586	1.3772	0.5651
NA	NA	NA	NA	NA	GT29	0.3803	NA	0.1339	NA	-0.2464	NA
NA	NA	NA	NA	NA	GT29	2.0634	0.2326	3.8638	0.0067	1.8004	0.4066
NA	NA	NA	NA	NA	GT2	0.2735	NA	0.3877	NA	0	NA
NA	NA	NA	NA	NA	CE0	-0.7946	NA	-0.6803	NA	0	NA
NA	NA	NA	NA	NA	GH114	0.0697	NA	0.184	NA	0	NA
NA	NA	NA	NA	NA	CBM50	2.0478	NA	1.8014	NA	-0.2464	NA
NA	NA	NA	NA	NA	GH0	-0.2678	0.8884	1.9225	0.1423	2.1903	0.233
NA	NA	NA	NA	NA	GT2	0.8865	0.2914	1.1443	0.0663	0.2578	0.8194
NA	NA	NA	NA	NA	GT60	1.509	NA	1.6233	NA	0	NA
NA	NA	NA	NA	NA	GH6	-0.4768	NA	-0.3625	NA	0	NA
NA	NA	NA	NA	NA	GH6	0	NA	-1.6902	NA	-0.6071	NA
NA	NA	NA	NA	NA	GH6	-1.8045	NA	-3.3002	NA	-1.4957	NA
NA	NA	NA	NA	NA	GT28	1.7333	0.2543	1.7619	0.118	0.0286	0.9907
NA	NA	NA	NA	NA	GT2	1.8758	NA	1.9901	NA	0	NA
NA	NA	NA	NA	NA	GH19	5.8475	0.0001	2.7982	0.0016	-3.0493	0.0765
NA	NA	NA	NA	NA	GT29	-2.2576	NA	-0.6803	NA	1.5773	NA
NA	NA	NA	NA	NA	GH73	-0.5111	0.188	-0.6757	0.021	-0.1646	0.746
NA	NA	NA	NA	NA	GT51	-0.9003	0.2846	1.2835	0.0424	2.1838	0.0075
NA	NA	NA	NA	NA	GT33	2.9705	0.1279	1.9983	0.1787	-0.9722	0.7014
NA	NA	NA	NA	NA	GT4	3.1731	0.2463	0.1713	0.9381	-3.0018	0.3241
NA	NA	NA	NA	NA	GT4	3.6629	0.0104	1.9146	0.0775	-1.7483	0.2964
NA	NA	NA	NA	NA	GT58	3.4805	0.0265	2.1547	0.0709	-1.3258	0.4951
NA	NA	NA	NA	NA	GT22	3.0968	0.0759	2.1293	0.1113	-0.9675	0.6686
NA	NA	NA	NA	NA	GT22	1.9499	0.2933	2.1863	0.1129	0.2363	0.9302
NA	NA	NA	NA	NA	GT57	6.0379	0.0003	3.1295	0.0046	-2.9084	0.1402
NA	NA	NA	NA	NA	GT57	6.4638	0.0003	4.0734	0.0012	-2.3904	0.2874
NA	NA	NA	NA	NA	GT4	3.1657	0.02	2.3815	0.0233	-0.7842	0.6625
NA	NA	NA	NA	NA	GT4	8.1858	0	-2.344	0.0004	-10.5298	0
NA	NA	NA	NA	NA	GH5_18	-0.7946	NA	-1.8417	NA	-1.0472	NA
NA	NA	NA	NA	NA	GH63	6.2858	0.0039	4.2012	0.0088	-2.0846	0.4555
NA	NA	NA	NA	NA	CE0	-0.1703	NA	0.3046	NA	0.4749	NA
NA	NA	NA	NA	NA	CE1	-1.9307	0.0045	1.0339	0.069	2.9646	0
NA	NA	NA	NA	NA	GT2	0.1574	NA	-0.8056	NA	-0.963	NA
NA	NA	NA	NA	NA	GH19	0.5312	0.1507	-0.4508	0.1069	-0.982	0.0072
NA	NA	NA	NA	NA	GT2	-4.0843	0.0629	1.2238	0.55	5.3081	0.0228
NA	NA	NA	NA	NA	GT4	1.9344	NA	0.204	NA	-1.7303	NA
NA	NA	NA	NA	NA	GH73	-7.6409	0.0279	0	1	6.6721	0.0748
NA	NA	NA	NA	NA	GH18	-1.2132	0.3393	2.5584	0.0329	3.7715	0.0082
NA	NA	NA	NA	NA	GH65	1.0276	NA	1.1418	NA	0	NA
NA	NA	NA	NA	NA	GT4	2.412	NA	1.4931	NA	-0.9189	NA
NA	NA	NA	NA	NA	GT50	3.2267	0.0834	2.0549	0.1489	-1.1718	0.6215
NA	NA	NA	NA	NA	GT22	3.8223	0.0379	2.3303	0.0981	-1.492	0.5136
NA	NA	NA	NA	NA	GH13_4	-0.8735	0.6198	-1.6736	0.1542	-0.8002	0.6903
NA	NA	NA	NA	NA	GH65	-1.5159	NA	-1.4017	NA	0.1142	NA
NA	NA	NA	NA	NA	GH13_16	5.0588	0	1.211	0.0755	-3.8478	0
NA	NA	NA	NA	NA	GH3	-1.2266	0.0065	0.5466	0.1311	1.7732	0.0001
NA	NA	NA	NA	NA	GH1	0.1607	0.8727	0.7137	0.2669	0.5531	0.5905
NA	NA	NA	NA	NA	GT51	0.552	0.6307	2.1228	0.0082	1.5708	0.1662
NA	NA	NA	NA	NA	GT51	-0.3011	0.2325	-0.7415	0.0001	-0.4405	0.0918
NA	NA	NA	NA	NA	GT51	2.3153	0.0495	-0.2595	0.7826	-2.5748	0.0354
NA	NA	NA	NA	NA	GT71	3.2783	0.0852	2.1743	0.1317	-1.104	0.6529
NA	NA	NA	NA	NA	GH31	2.0912	0.0423	2.0172	0.0116	-0.074	0.9646
NA	NA	NA	NA	NA	GT83	-0.7946	NA	-3.5314	NA	-2.7369	NA
NA	NA	NA	NA	NA	GT4	3.7238	0.1575	3.838	0.0499	0	1
NA	NA	NA	NA	NA	AA4	-1.4955	0.2063	0.369	0.7139	1.8646	0.1429
NA	NA	NA	NA	NA	GT1	-0.4768	NA	-0.3625	NA	0	NA
NA	NA	NA	NA	NA	GT26	4.3926	0	1.0502	0.1508	-3.3424	0.001
NA	NA	NA	NA	NA	GH78	-1.3868	0.0887	0.6571	0.3223	2.0439	0.0146
NA	NA	NA	NA	NA	GH13_26	2.8287	0.0127	1.6159	0.0669	-1.2128	0.3705
NA	NA	NA	NA	NA	GH43_5	-1.2349	0.2719	0.3659	0.7021	1.6008	0.1908
NA	NA	NA	NA	NA	GT4	3.3544	0.0364	2.3181	0.0608	-1.0363	0.6156
NA	NA	NA	NA	NA	CBM50	-6.4298	0.0296	0	1	5.4609	0.0886
NA	NA	NA	NA	NA	CBM50	1.3901	0.2572	1.5829	0.0837	0.1928	0.9131
NA	NA	NA	NA	NA	GT29	-1.5387	NA	-0.627	NA	0.9117	NA
NA	NA	NA	NA	NA	GT29	2.5019	0.1255	3.5546	0.0067	1.0527	0.6356
NA	NA	NA	NA	NA	GT29	1.537	0.3139	3.7043	0.002	2.1672	0.2049
NA	NA	NA	NA	NA	GT29	0.6346	0.6948	2.7932	0.0261	2.1586	0.233
NA	NA	NA	NA	NA	GH36	3.4044	0.0343	2.0958	0.0919	-1.3086	0.512
NA	NA	NA	NA	NA	GT2	3.0227	NA	1.2639	NA	-1.7588	0.6641
NA	NA	NA	NA	NA	GT35	-0.7946	NA	-0.6803	NA	0	NA
NA	NA	NA	NA	NA	GT66	2.6696	0	1.3712	0.001	-1.2984	0.0257
NA	NA	NA	NA	NA	CBM53	1.1372	NA	0.8908	NA	-0.2464	NA
NA	NA	NA	NA	NA	CBM48	3.6327	0.0152	1.8347	0.0986	-1.798	0.3039
NA	NA	NA	NA	NA	CBM48	0.6143	NA	0.7285	NA	0	NA
NA	NA	NA	NA	NA	CBM48	-0.4768	NA	-0.3625	NA	0	NA
NA	NA	NA	NA	NA	GT83	0.0951	NA	0.2094	NA	0	NA
NA	NA	NA	NA	NA	GT25	3.4378	0.0036	1.2766	0.1556	-2.1612	0.1001
NA	NA	NA	NA	NA	GH25	-0.3115	0.8309	0.4335	0.675	0.7451	0.6356
NA	NA	NA	NA	NA	GT25	-0.4768	NA	-0.3625	NA	0	NA
NA	NA	NA	NA	NA	GH57	-2.0391	NA	-0.1865	NA	1.8525	NA
NA	NA	NA	NA	NA	GH4	0.6618	0.2509	-0.7596	0.0749	-1.4213	0.0115
NA	NA	NA	NA	NA	GH27	-2.6298	NA	0	NA	1.6609	NA
NA	NA	NA	NA	NA	GH36	-2.108	0.0051	3.1869	0	5.2949	0
NA	NA	NA	NA	NA	GT1	4.7788	0.0355	1.9718	0.2065	-2.807	0.2804
NA	NA	NA	NA	NA	GT1	3.2539	0.0547	2.7575	0.0303	-0.4964	0.8387
NA	NA	NA	NA	NA	GT77	3.1641	NA	3.2784	NA	0	1
NA	NA	NA	NA	NA	GT2	0.7085	0.6471	1.7183	0.1111	1.0098	0.5606
NA	NA	NA	NA	NA	GH4	-0.7946	NA	-0.6803	NA	0	NA
NA	NA	NA	NA	NA	GT76	2.7562	0.1233	2.2066	0.1049	-0.5496	0.8248
NA	NA	NA	NA	NA	GT95	4.4155	0.009	2.2534	0.0736	-2.162	0.2702
NA	NA	NA	NA	NA	GT2	-0.1523	NA	-0.038	NA	0	NA
NA	NA	NA	NA	NA	GH47	-2.5658	NA	-0.5172	NA	2.0487	0.1292
NA	NA	NA	NA	NA	GT7	4.855	0.0631	3.1361	0.1053	-1.7189	0.6156
NA	NA	NA	NA	NA	GT7	6.2941	0.0379	1.4564	0.5296	-4.8377	0.1452
NA	NA	NA	NA	NA	GT22	3.2129	0.082	1.9494	0.1675	-1.2635	0.5866
NA	NA	NA	NA	NA	GT34	-0.4768	NA	-0.3625	NA	0	NA
NA	NA	NA	NA	NA	CBM45	3.3967	0.0346	2.3082	0.0643	-1.0884	0.5951
NA	NA	NA	NA	NA	GT4	4.5708	0.0763	1.8759	0.3192	-2.6949	0.3762
NA	NA	NA	NA	NA	GH102	0.5204	0.6051	0.8659	0.2216	0.3455	0.7793
NA	NA	NA	NA	NA	GH103	-0.6479	0.1029	-0.4013	0.1952	0.2466	0.6244
NA	NA	NA	NA	NA	GH23	4.3089	0.0216	1.9288	0.1133	-2.3801	0.2751
NA	NA	NA	NA	NA	CBM50	-1.6693	0.0032	2.2625	0	3.9319	0
NA	NA	NA	NA	NA	GH23	-0.4495	NA	0.3861	NA	0.8356	NA
NA	NA	NA	NA	NA	GH23	0	NA	0	NA	0	NA
NA	NA	NA	NA	NA	GH23	0.0005	0.9997	-0.6449	0.0087	-0.6454	0.0529
NA	NA	NA	NA	NA	GT4	0.971	0.1012	-1.104	0.0104	-2.075	0.0003
NA	NA	NA	NA	NA	AA10	-0.421	0.4202	0.2285	0.5727	0.6495	0.2364
NA	NA	NA	NA	NA	GT2	2.6667	NA	1.231	NA	-1.4357	0.5362
NA	NA	NA	NA	NA	GT4	3.0191	0.0582	2.2444	0.0685	-0.7747	0.7137
NA	NA	NA	NA	NA	GT2	1.1587	NA	1.2729	NA	0	NA
NA	NA	NA	NA	NA	GT41	22.6403	0	1.4598	0.4037	-21.1805	0
NA	NA	NA	NA	NA	GT10	1.2088	NA	0.6017	NA	-0.6071	NA
NA	NA	NA	NA	NA	GH125	-3.3878	0.0001	1.1575	0.1361	4.5453	0
NA	NA	NA	NA	NA	GH127	-3.9383	NA	-0.7072	NA	3.2311	NA
NA	NA	NA	NA	NA	GH146	-0.4014	0.7089	1.3212	0.0776	1.7226	0.0926
NA	NA	NA	NA	NA	GH23	-0.481	NA	-2.7549	NA	-2.2738	NA
NA	NA	NA	NA	NA	CE1	0	NA	-3.0623	NA	-1.9792	NA
NA	NA	NA	NA	NA	GT4	-0.7946	NA	-0.6803	NA	0	NA
NA	NA	NA	NA	NA	GT2	6.8322	0.0001	1.1269	0.322	-5.7053	0.0018
NA	NA	NA	NA	NA	GH47	1.1191	0.4159	3.0631	0.0038	1.944	0.1943
NA	NA	NA	NA	NA	GH47	6.7849	0.0072	1.4528	0.4333	-5.3322	0.0479
NA	NA	NA	NA	NA	GT4	1.2823	NA	-1.2396	NA	-2.5219	NA
NA	NA	NA	NA	NA	GH23	-4.2668	0.0087	0.6533	0.7021	4.9202	0.0044
NA	NA	NA	NA	NA	GH13_6	1.9619	0.4066	2.7887	0.0962	0.8267	0.7981
NA	NA	NA	NA	NA	CBM57	-2.4416	NA	-0.9821	NA	1.4595	NA
NA	NA	NA	NA	NA	GT2	0.6774	NA	0.7916	NA	0	NA
NA	NA	NA	NA	NA	GT35	-0.5267	NA	-0.4125	NA	0	NA
NA	NA	NA	NA	NA	GT4	1.9504	NA	2.0646	NA	0	NA
NA	NA	NA	NA	NA	GH0	1.7756	0.2279	3.7522	0.0007	1.9766	0.2199
NA	NA	NA	NA	NA	GH16	0.7185	NA	1.5255	NA	0.807	NA
NA	NA	NA	NA	NA	GT48	4.3803	0.0008	1.7364	0.0861	-2.6439	0.0698
NA	NA	NA	NA	NA	GH1	0.0697	NA	0.184	NA	0	NA
NA	NA	NA	NA	NA	GT10	1.0971	0.4538	2.851	0.0093	1.7539	0.2709
NA	NA	NA	NA	NA	GT24	1.745	0.1641	2.6041	0.0067	0.8591	0.5846
NA	NA	NA	NA	NA	GH13_3	0.2169	NA	0.3312	NA	0	NA
NA	NA	NA	NA	NA	GT2	2.3784	0.0325	1.7071	0.0466	-0.6712	0.642
NA	NA	NA	NA	NA	GH6	0.7183	NA	0.1112	NA	-0.6071	NA
NA	NA	NA	NA	NA	CE4	4.2596	0.0205	1.9764	0.1616	-2.2832	0.2817
NA	NA	NA	NA	NA	GT2	3.622	0.0222	2.0363	0.0878	-1.5857	0.4054
NA	NA	NA	NA	NA	GH2	-0.0582	NA	0.7774	NA	0.8356	NA
NA	NA	NA	NA	NA	AA10	1.3938	0.3837	0.9866	0.3759	-0.4072	0.8523
NA	NA	NA	NA	NA	GH42	-1.5643	0	1.0534	0.0006	2.6176	0
NA	NA	NA	NA	NA	GH18	1.6365	NA	0.3453	NA	-1.2912	NA
NA	NA	NA	NA	NA	GH38	1.6199	0.171	2.4186	0.0089	0.7987	0.6086
NA	NA	NA	NA	NA	GH31	0.766	NA	-0.7403	NA	-1.5064	NA
NA	NA	NA	NA	NA	GH151	0	NA	-1.6902	NA	-0.6071	NA
NA	NA	NA	NA	NA	GH20	-1.4648	0.0565	2.7949	0	4.2597	0
NA	NA	NA	NA	NA	CBM50	-0.9881	NA	0.5882	NA	1.5763	NA
NA	NA	NA	NA	NA	GT56	-0.1211	NA	-0.0068	NA	0	NA
NA	NA	NA	NA	NA	GH37	1.0484	0.1791	2.0255	0.0007	0.9771	0.2771
NA	NA	NA	NA	NA	CBM50	-0.4768	NA	-0.3625	NA	0	NA
NA	NA	NA	NA	NA	GT9	-1.8891	0.2606	-0.9012	0.5028	0.9879	0.6334
NA	NA	NA	NA	NA	GT2	-1.2462	NA	-4.0545	NA	-2.8083	0.4672
NA	NA	NA	NA	NA	GT8	-0.4768	NA	-0.3625	NA	0	NA
NA	NA	NA	NA	NA	GT4	-5.1315	0	-0.7929	0.289	4.3387	0
NA	NA	NA	NA	NA	GT2	-5.1145	0.0208	-1.947	0.3218	3.1675	0.2006
NA	NA	NA	NA	NA	GT2	6.4638	0	0.0493	0.9641	-6.4145	0
NA	NA	NA	NA	NA	GT4	-1.3997	0.2078	1.4127	0.0997	2.8124	0.011
NA	NA	NA	NA	NA	GT4	-1.0584	0.4858	1.1	0.3515	2.1584	0.1743
NA	NA	NA	NA	NA	GT4	0.1371	0.9619	1.4946	0.4115	1.3575	0.6374
NA	NA	NA	NA	NA	GT4	0.6538	0.7105	1.2317	0.3243	0.5779	0.7998
NA	NA	NA	NA	NA	GT4	0.1722	NA	-2.694	NA	-2.8661	NA
NA	NA	NA	NA	NA	CBM50	0.6318	0.6041	0.297	0.7366	-0.3348	0.8315
NA	NA	NA	NA	NA	CE11	7.147	0.0028	1.2907	0.4644	-5.8563	0.0207
NA	NA	NA	NA	NA	CE13	1.4323	NA	1.5465	NA	0	NA
NA	NA	NA	NA	NA	GT75	-2.1751	NA	-0.6803	NA	1.4947	NA
NA	NA	NA	NA	NA	CBM5	0.4069	NA	0.5211	NA	0	NA
NA	NA	NA	NA	NA	GT0	2.1959	0.1774	3.4729	0.0057	1.2771	0.5235
NA	NA	NA	NA	NA	GT4	7.8125	0	1.0296	0.4151	-6.7829	0.0004
NA	NA	NA	NA	NA	GT2	0.7472	NA	0.8614	NA	0	NA
NA	NA	NA	NA	NA	GT5	3.7019	0.0144	2.0826	0.0733	-1.6193	0.3686
NA	NA	NA	NA	NA	GT2	3.0932	0.0511	2.1706	0.0733	-0.9226	0.655
NA	NA	NA	NA	NA	GT2	-0.7946	NA	-0.6803	NA	0	NA
NA	NA	NA	NA	NA	GT4	0.2301	NA	0.3444	NA	0	NA
NA	NA	NA	NA	NA	GH94	0.1619	0.9374	1.9912	0.1359	1.8292	0.3523
NA	NA	NA	NA	NA	GT69	7.2282	0.0037	1.4717	0.422	-5.7565	0.0296
NA	NA	NA	NA	NA	GT81	4.4532	0	-2.38	0.0004	-6.8332	0
NA	NA	NA	NA	NA	CBM20	0.687	NA	0.8012	NA	0	NA
NA	NA	NA	NA	NA	GT4	0.347	0.7541	0.4609	0.5592	0.1139	0.9376
NA	NA	NA	NA	NA	GT10	1.2914	0.4742	2.8277	0.0385	1.5363	0.4709
NA	NA	NA	NA	NA	GH20	0	NA	-1.6902	NA	-0.6071	NA
NA	NA	NA	NA	NA	GT1	0.9317	0.7635	1.1188	0.6097	0.1871	0.9656
NA	NA	NA	NA	NA	GT4	2.4112	0.042	-0.2445	0.8031	-2.6558	0.031
NA	NA	NA	NA	NA	GH38	0.5418	NA	0.656	NA	0	NA
NA	NA	NA	NA	NA	CE14	7.2799	0	2.7678	0.0052	-4.512	0.0099
NA	NA	NA	NA	NA	GH105	-0.6566	0.5651	1.3143	0.1272	1.9709	0.0874
NA	NA	NA	NA	NA	CBM20	7.0113	0.003	1.6802	0.3234	-5.3311	0.0345
NA	NA	NA	NA	NA	GH84	1.887	NA	0.7432	NA	-1.1438	NA
NA	NA	NA	NA	NA	GH31	3.7378	0.0186	1.7704	0.1472	-1.9673	0.2846
NA	NA	NA	NA	NA	GH95	-1.815	0.0785	0.8869	0.2923	2.7019	0.0105
NA	NA	NA	NA	NA	GT20	3.0069	0.0189	2.0984	0.036	-0.9086	0.5786
NA	NA	NA	NA	NA	GH13_3	3.5931	0.004	1.7798	0.0669	-1.8133	0.2064
NA	NA	NA	NA	NA	GT4	0.2719	NA	0.3861	NA	0	NA
NA	NA	NA	NA	NA	GH57	10.6466	0	-2.2687	0.0011	-12.9154	0
NA	NA	NA	NA	NA	GT4	0.3993	NA	0.5135	NA	0	NA
NA	NA	NA	NA	NA	CBM50	-0.1211	NA	-0.0068	NA	0	NA
NA	NA	NA	NA	NA	CE11	-1.2506	0.0018	-0.0701	0.85	1.1805	0.0048
NA	NA	NA	NA	NA	GH5	-2.0842	0.114	-1.6793	0.109	0.4049	0.82
NA	NA	NA	NA	NA	GT2	1.6801	NA	0.2713	NA	-1.4088	NA
NA	NA	NA	NA	NA	GT2	0.3448	NA	0.4591	NA	0	NA
NA	NA	NA	NA	NA	GT2	-3.5488	NA	0	NA	2.5799	NA
NA	NA	NA	NA	NA	GT4	-1.1305	0.8041	3.8778	0.213	5.0082	0.2551
NA	NA	NA	NA	NA	CE4	-0.2117	0.914	0.4671	0.732	0.6788	0.7528
NA	NA	NA	NA	NA	GH116	9.7251	0	1.0919	0.1277	-8.6332	0
NA	NA	NA	NA	NA	GT31	-0.1184	NA	-0.795	NA	-0.6766	NA
NA	NA	NA	NA	NA	GT61	1.3339	0.3366	3.9619	0.0009	2.628	0.1028
NA	NA	NA	NA	NA	CE14	6.6561	0.0003	1.8824	0.1127	-4.7737	0.0147
NA	NA	NA	NA	NA	GH24	0.7999	NA	-0.1788	NA	-0.9787	NA
NA	NA	NA	NA	NA	GT22	-1.2741	0.1882	-0.2948	0.7344	0.9794	0.3945
NA	NA	NA	NA	NA	GH23	0.3618	0.81	1.2692	0.2035	0.9074	0.5686
NA	NA	NA	NA	NA	GH130	-3.2812	0.0368	5.4706	0.0001	8.7518	0
NA	NA	NA	NA	NA	GT8	1.284	0.4612	3.2435	0.0136	1.9595	0.3097
NA	NA	NA	NA	NA	GH31	-3.2642	NA	0.4738	NA	3.738	NA
NA	NA	NA	NA	NA	GT4	22.0376	0	1.1073	0.7168	-20.9302	0
NA	NA	NA	NA	NA	GT2	9.487	0	-1.9429	0.0014	-11.4299	0
NA	NA	NA	NA	NA	CBM50	-0.1211	NA	-0.0068	NA	0	NA
NA	NA	NA	NA	NA	CBM50	-0.1523	NA	-0.038	NA	0	NA
NA	NA	NA	NA	NA	CE12	-0.9115	0.4423	-0.0108	0.9934	0.9007	0.5136
NA	NA	NA	NA	NA	GT2	1.8314	0.529	-0.3952	0.8544	-2.2266	0.4892
NA	NA	NA	NA	NA	CBM50	0.3102	NA	0.4244	NA	0	NA
NA	NA	NA	NA	NA	GT2	0.0171	NA	0.1314	NA	0	NA
NA	NA	NA	NA	NA	GH5_7	3.0697	0.0443	1.9809	0.0934	-1.0888	0.5719
NA	NA	NA	NA	NA	CE13	2.8126	0.1152	1.9711	0.1481	-0.8416	0.7197
NA	NA	NA	NA	NA	PL0	1.1328	NA	0.8864	NA	-0.2464	NA
NA	NA	NA	NA	NA	GT4	5.7052	0.0623	1.2083	0.6073	-4.4968	0.1823
NA	NA	NA	NA	NA	GT0	-1.9154	NA	-1.1605	NA	0.7548	NA
NA	NA	NA	NA	NA	GT2	1.5588	0.2128	0.9827	0.3077	-0.5761	0.721
NA	NA	NA	NA	NA	PL17_2	-4.6792	0.0001	-0.1567	0.896	4.5225	0.0003
NA	NA	NA	NA	NA	GT2	1.8846	0.0154	0.7238	0.2404	-1.1608	0.184
NA	NA	NA	NA	NA	GT2	0.8667	NA	0.9809	NA	0.1142	NA
NA	NA	NA	NA	NA	GH8	2.7188	0.1581	0.6682	0.6138	-2.0506	0.3573
NA	NA	NA	NA	NA	GT96	2.6458	0.0852	1.9365	0.1006	-0.7093	0.7271
NA	NA	NA	NA	NA	GT95	2.9192	0.1009	2.5025	0.0673	-0.4167	0.869
NA	NA	NA	NA	NA	GT77	2.2998	0.1167	3.5827	0.0014	1.2828	0.4677
NA	NA	NA	NA	NA	GT77	3.2394	0.0359	2.2319	0.0635	-1.0075	0.6101
NA	NA	NA	NA	NA	CBM42	0.6348	NA	0.749	NA	0	NA
NA	NA	NA	NA	NA	GT47	1.0751	0.4625	3.3615	0.0052	2.2864	0.1674
NA	NA	NA	NA	NA	GH130	1.5795	0.4054	-2.5291	0.0194	-4.1086	0.0181
NA	NA	NA	NA	NA	GT77	2.9498	NA	2.3427	NA	-0.6071	0.8799
NA	NA	NA	NA	NA	GT4	0	NA	-1.6902	NA	-0.6071	NA
NA	NA	NA	NA	NA	GH0	3.6765	0.376	2.6911	0.3847	-0.9855	0.8619
NA	NA	NA	NA	NA	GT4	3.6505	0.0076	1.3522	0.1932	-2.2983	0.1312
NA	NA	NA	NA	NA	GT49	2.6312	0.0876	3.2619	0.007	0.6306	0.7782
NA	NA	NA	NA	NA	GH36	-3.929	0.1568	1.6056	0.5071	5.5346	0.0606
NA	NA	NA	NA	NA	GH130	-3.8591	NA	-0.6803	NA	3.1787	NA
NA	NA	NA	NA	NA	GH97	0.8724	0.63	-0.4407	0.7367	-1.3132	0.5067
NA	NA	NA	NA	NA	CBM48	0.7446	NA	-0.6593	NA	-1.4039	NA
NA	NA	NA	NA	NA	GH13	-5.3014	0.0001	-2.2554	0.0522	3.046	0.038
NA	NA	NA	NA	NA	CBM5	0.2301	NA	0.3444	NA	0	NA
NA	NA	NA	NA	NA	GT60	2.6249	0.2749	3.1558	0.07	0.5308	0.8785
NA	NA	NA	NA	NA	CE0	-0.4768	NA	-0.3625	NA	0	NA
NA	NA	NA	NA	NA	GT2	1.0816	NA	1.1958	NA	0	NA
NA	NA	NA	NA	NA	GH52	5.8847	0.0006	-1.1529	0.2795	-7.0375	0
NA	NA	NA	NA	NA	GH57	-0.7946	NA	-3.2422	NA	-2.4476	NA
NA	NA	NA	NA	NA	GH13_18	-0.4767	NA	-2.5056	NA	-2.0288	NA
NA	NA	NA	NA	NA	GT32	4.9169	0.0243	4.0651	0.0116	-0.8518	0.7886
NA	NA	NA	NA	NA	GT25	2.1101	NA	2.2243	NA	0	NA
NA	NA	NA	NA	NA	GT4	1.9481	NA	1.341	NA	-0.6071	NA
NA	NA	NA	NA	NA	GT4	0.4215	NA	-0.8937	NA	-1.3152	NA
NA	NA	NA	NA	NA	GT4	-0.4768	NA	-0.3625	NA	0	NA
NA	NA	NA	NA	NA	AA1	1.3	0.432	2.8249	0.0212	1.5249	0.4169
NA	NA	NA	NA	NA	AA10	1.3429	0.0179	0.6548	0.1315	-0.6881	0.3003
NA	NA	NA	NA	NA	AA15	1.674	NA	1.4276	NA	-0.2464	NA
NA	NA	NA	NA	NA	AA3_2	-3.266	0	0.4057	0.5894	3.6717	0
NA	NA	NA	NA	NA	AA4	-2.0641	NA	0.7077	NA	2.7718	NA
NA	NA	NA	NA	NA	CBM0	-0.3258	0.7475	-0.4227	0.557	-0.0969	0.9412
NA	NA	NA	NA	NA	CBM1	6.8543	0.0074	1.3348	0.4832	-5.5194	0.0427
NA	NA	NA	NA	NA	CBM16	-2.9515	NA	-2.5708	NA	0.3807	NA
NA	NA	NA	NA	NA	CBM2	4.8376	0	0.51	0.4351	-4.3276	0
NA	NA	NA	NA	NA	CBM20	3.3625	0.0011	2.0785	0.0123	-1.2839	0.3006
NA	NA	NA	NA	NA	CBM22	2.9648	0.0033	0.6949	0.3717	-2.2699	0.0363
NA	NA	NA	NA	NA	CBM26	0	1	-5.314	0.1582	-4.2309	0.4728
NA	NA	NA	NA	NA	CBM32	4.2055	0.0002	1.5458	0.0715	-2.6596	0.0351
NA	NA	NA	NA	NA	CBM35	1.971	NA	1.3639	NA	-0.6071	NA
NA	NA	NA	NA	NA	CBM38	3.1228	0.1195	0.1612	0.9168	-2.9616	0.1773
NA	NA	NA	NA	NA	CBM4	-8.6133	0	0.1423	0.9196	8.7556	0
NA	NA	NA	NA	NA	CBM41	3.0306	0.0389	1.7927	0.115	-1.2379	0.4929
NA	NA	NA	NA	NA	CBM43	0.3803	NA	0.4946	NA	0	NA
NA	NA	NA	NA	NA	CBM45	1.3753	0.3505	2.1909	0.0501	0.8155	0.6725
NA	NA	NA	NA	NA	CBM47	3.8145	0.0006	0.9102	0.2463	-2.9043	0.0144
NA	NA	NA	NA	NA	CBM48	2.5028	0.0005	0.4888	0.4127	-2.014	0.008
NA	NA	NA	NA	NA	CBM5	0.5019	NA	1.6435	NA	1.1416	NA
NA	NA	NA	NA	NA	CBM50	1.3818	0.0224	0.8016	0.0912	-0.5802	0.4275
NA	NA	NA	NA	NA	CBM51	-0.8236	0.3507	0.4268	0.5468	1.2503	0.1821
NA	NA	NA	NA	NA	CBM53	5.0831	0.0077	1.8532	0.1653	-3.2299	0.1264
NA	NA	NA	NA	NA	CBM56	4.0196	0.0224	0.8087	0.4854	-3.2109	0.0952
NA	NA	NA	NA	NA	CBM57	-0.5162	0.8053	-1.9182	0.1352	-1.402	0.506
NA	NA	NA	NA	NA	CBM6	-0.6801	0.2944	-0.4511	0.3638	0.229	0.7888
NA	NA	NA	NA	NA	CBM67	2.7606	0.087	-1.1996	0.1808	-3.9601	0.0131
NA	NA	NA	NA	NA	CBM73	-3.2417	NA	0	NA	2.2728	NA
NA	NA	NA	NA	NA	CBM9	-2.4167	0.0685	1.5917	0.1432	4.0084	0.003
NA	NA	NA	NA	NA	CE0	1.3608	0.2549	0.3609	0.6965	-0.9999	0.477
NA	NA	NA	NA	NA	CE1	0.6916	0.3225	2.181	0	1.4894	0.0362
NA	NA	NA	NA	NA	CE11	0.3489	0.7505	0.498	0.5203	0.1491	0.9162
NA	NA	NA	NA	NA	CE12	-0.8663	0.4713	-0.0337	0.9753	0.8326	0.5485
NA	NA	NA	NA	NA	CE13	2.6492	0.1035	3.5547	0.0056	0.9055	0.6792
NA	NA	NA	NA	NA	CE14	3.8178	0	-0.7788	0.1144	-4.5966	0
NA	NA	NA	NA	NA	CE15	4.9287	0.0006	-0.5173	0.4997	-5.446	0.0002
NA	NA	NA	NA	NA	CE2	-4.3867	NA	1.9884	NA	6.3751	NA
NA	NA	NA	NA	NA	CE3	-3.3541	0.0664	3.1967	0.0519	6.5508	0.0008
NA	NA	NA	NA	NA	CE4	-0.8393	0.0017	0.4076	0.061	1.2469	0
NA	NA	NA	NA	NA	CE8	2.1236	0.3179	-1.6302	0.2239	-3.7538	0.0748
NA	NA	NA	NA	NA	CE9	1.1074	NA	-1.0687	NA	-2.1761	NA
NA	NA	NA	NA	NA	GH0	-0.1082	0.7248	0.4235	0.0403	0.5316	0.0587
NA	NA	NA	NA	NA	GH1	3.0891	0.0519	-0.3301	0.7257	-3.4192	0.0367
NA	NA	NA	NA	NA	GH10	-2.2583	0.0156	0.1954	0.8158	2.4536	0.0107
NA	NA	NA	NA	NA	GH100	10.1062	0	-2.4925	0.0008	-12.5987	0
NA	NA	NA	NA	NA	GH102	-0.6094	NA	1.314	NA	1.9234	0.5439
NA	NA	NA	NA	NA	GH103	-1.0161	0.017	0.3704	0.286	1.3865	0.0012
NA	NA	NA	NA	NA	GH104	9.6298	0	0.7836	0.2886	-8.8462	0
NA	NA	NA	NA	NA	GH105	0.3412	0.7501	-0.4864	0.48	-0.8276	0.4569
NA	NA	NA	NA	NA	GH106	3.7796	0.0108	-1.2699	0.0826	-5.0496	0.0004
NA	NA	NA	NA	NA	GH108	1.4298	0.0739	-0.5405	0.3936	-1.9703	0.0155
NA	NA	NA	NA	NA	GH109	-1.6246	0	0.0922	0.7743	1.7168	0
NA	NA	NA	NA	NA	GH110	-5.59	NA	1.5081	NA	7.0981	NA
NA	NA	NA	NA	NA	GH113	-7.0992	0	-2.341	0.1206	4.7581	0.0051
NA	NA	NA	NA	NA	GH114	3.7847	0.037	0.7412	0.5475	-3.0434	0.128
NA	NA	NA	NA	NA	GH115	-1.6094	0.1403	0.5027	0.5836	2.1121	0.0667
NA	NA	NA	NA	NA	GH116	3.4412	0.0623	-1.0375	0.3669	-4.4787	0.0159
NA	NA	NA	NA	NA	GH117	-1.002	0.5044	-0.8427	0.4506	0.1592	0.9389
NA	NA	NA	NA	NA	GH120	0.8497	0.6527	-3.5615	0.0002	-4.4112	0.004
NA	NA	NA	NA	NA	GH128	-3.5438	0.0524	2.0099	0.2311	5.5537	0.0051
NA	NA	NA	NA	NA	GH13	-0.5846	0.4391	-0.0704	0.9127	0.5142	0.5577
NA	NA	NA	NA	NA	GH13_11	1.0259	0.6629	0.7603	0.6482	-0.2656	0.9344
NA	NA	NA	NA	NA	GH13_16	3.7303	0.3339	3.4839	0.2223	-0.2464	0.9677
NA	NA	NA	NA	NA	GH13_18	5.4871	0	-2.3635	0	-7.8505	0
NA	NA	NA	NA	NA	GH13_19	-0.4495	NA	-0.3352	NA	0.1142	NA
NA	NA	NA	NA	NA	GH13_20	5.0911	0.001	0.2096	0.8291	-4.8815	0.002
NA	NA	NA	NA	NA	GH13_23	-0.2912	NA	0.204	NA	0.4952	NA
NA	NA	NA	NA	NA	GH13_26	0.0058	NA	-0.9206	NA	-0.9264	NA
NA	NA	NA	NA	NA	GH13_3	4.6802	0.0573	1.1496	0.5254	-3.5306	0.1976
NA	NA	NA	NA	NA	GH13_33	0.2907	0.9093	1.6177	0.3423	1.327	0.6258
NA	NA	NA	NA	NA	GH13_38	-5.5351	0	-1.1782	0.328	4.3569	0.0016
NA	NA	NA	NA	NA	GH13_6	0.5137	0.7254	3.4419	0.0043	2.9282	0.0589
NA	NA	NA	NA	NA	GH130	-0.1475	0.9003	0.3218	0.6893	0.4693	0.7084
NA	NA	NA	NA	NA	GH133	0	NA	-4.278	NA	-3.1949	NA
NA	NA	NA	NA	NA	GH135	7.0341	0.0109	1.9467	0.3393	-5.0874	0.0902
NA	NA	NA	NA	NA	GH136	-1.4038	0.0741	0.7418	0.2619	2.1455	0.0087
NA	NA	NA	NA	NA	GH137	-1.361	0.4572	3.6334	0.019	4.9944	0.0083
NA	NA	NA	NA	NA	GH14	2.5312	0.1906	0.8509	0.5251	-1.6803	0.4708
NA	NA	NA	NA	NA	GH140	-0.1293	NA	1.4898	NA	1.619	NA
NA	NA	NA	NA	NA	GH141	-1.2255	0.3703	1.4146	0.1816	2.6401	0.0584
NA	NA	NA	NA	NA	GH142	3.5658	0.0377	0.5641	0.6216	-3.0017	0.1101
NA	NA	NA	NA	NA	GH144	0.2197	0.8562	0.4543	0.5826	0.2346	0.8691
NA	NA	NA	NA	NA	GH145	-0.7946	NA	-1.4017	NA	-0.6071	NA
NA	NA	NA	NA	NA	GH146	0.2061	0.8924	0.2813	0.7874	0.0752	0.9699
NA	NA	NA	NA	NA	GH147	-7.6843	0.0424	-1.3295	0.6944	6.3548	0.1246
NA	NA	NA	NA	NA	GH148	0.4961	NA	0.2497	NA	-0.2464	NA
NA	NA	NA	NA	NA	GH149	-1.951	0.0376	1.2932	0.0823	3.2442	0.0005
NA	NA	NA	NA	NA	GH15	0.6804	0.394	0.3945	0.521	-0.286	0.7799
NA	NA	NA	NA	NA	GH150	-24.2798	NA	0	NA	27.3089	NA
NA	NA	NA	NA	NA	GH151	5.8539	0.0003	-1.5414	0.1049	-7.3953	0
NA	NA	NA	NA	NA	GH16	-1.5449	0.0136	0.6995	0.1625	2.2444	0.0003
NA	NA	NA	NA	NA	GH17	-1.5235	0.0474	1.0785	0.0763	2.602	0.0006
NA	NA	NA	NA	NA	GH18	2.5812	0.0037	1.5974	0.019	-0.9838	0.3639
NA	NA	NA	NA	NA	GH19	3.7829	0.0129	2.4908	0.0221	-1.2921	0.5004
NA	NA	NA	NA	NA	GH2	0.2211	0.8537	0.2336	0.7845	0.0124	0.9942
NA	NA	NA	NA	NA	GH20	1.4959	0.0715	1.9076	0.0029	0.4117	0.7183
NA	NA	NA	NA	NA	GH23	-0.1637	0.6033	-0.324	0.1396	-0.1603	0.6605
NA	NA	NA	NA	NA	GH24	0.0088	0.9936	-0.686	0.2455	-0.6948	0.4403
NA	NA	NA	NA	NA	GH27	-0.6206	0.5621	1.2331	0.1154	1.8536	0.0792
NA	NA	NA	NA	NA	GH28	1.403	0.0942	1.8557	0.004	0.4527	0.6778
NA	NA	NA	NA	NA	GH29	0.447	NA	0.5613	NA	0	NA
NA	NA	NA	NA	NA	GH3	-1.9519	0.0088	1.0757	0.0722	3.0276	0
NA	NA	NA	NA	NA	GH30	4.9791	0.008	0.9329	0.4563	-4.0462	0.0433
NA	NA	NA	NA	NA	GH31	3.4835	0.0089	1.7467	0.0962	-1.7367	0.2597
NA	NA	NA	NA	NA	GH32	2.6629	NA	0.1124	NA	-2.5505	0.3402
NA	NA	NA	NA	NA	GH33	1.6458	0.097	2.6967	0.0003	1.0509	0.3623
NA	NA	NA	NA	NA	GH35	-1.1858	0.253	0.409	0.628	1.5949	0.1457
NA	NA	NA	NA	NA	GH36	0.7342	0.5306	1.0566	0.2046	0.3225	0.8396
NA	NA	NA	NA	NA	GH37	2.0694	0.1949	3.1968	0.0106	1.1274	0.6078
NA	NA	NA	NA	NA	GH38	5.2715	0.003	1.3947	0.22	-3.8767	0.0439
NA	NA	NA	NA	NA	GH39	0.9449	0.7961	0.0958	0.9741	-0.8491	0.8459
NA	NA	NA	NA	NA	GH4	-1.5105	0.2155	-0.3546	0.7389	1.156	0.4199
NA	NA	NA	NA	NA	GH43	0.1968	0.8777	-0.3636	0.6549	-0.5605	0.6805
NA	NA	NA	NA	NA	GH43_1	-0.0127	0.9865	0.2001	0.6646	0.2128	0.7767
NA	NA	NA	NA	NA	GH43_10	-1.6692	0.2389	0.6895	0.5558	2.3587	0.116
NA	NA	NA	NA	NA	GH43_12	0	NA	-2.7009	NA	-1.6178	NA
NA	NA	NA	NA	NA	GH43_17	-1.3931	0.2231	0.9605	0.3135	2.3536	0.0526
NA	NA	NA	NA	NA	GH43_18	-1.6811	0.2164	0.9515	0.4027	2.6326	0.0693
NA	NA	NA	NA	NA	GH43_19	0.1703	NA	-0.0762	NA	-0.2464	NA
NA	NA	NA	NA	NA	GH43_2	0.0557	NA	0.1699	NA	0	NA
NA	NA	NA	NA	NA	GH43_26	-0.9628	0.2297	-0.6238	0.3148	0.339	0.7451
NA	NA	NA	NA	NA	GH43_29	0	NA	-4.0605	NA	-2.9774	NA
NA	NA	NA	NA	NA	GH43_34	-2.3547	0.324	0.0062	0.9985	2.3609	0.3816
NA	NA	NA	NA	NA	GH43_9	-0.8159	0.3848	-0.1936	0.8027	0.6223	0.5761
NA	NA	NA	NA	NA	GH47	1.5406	0.2758	3.2061	0.0036	1.6654	0.306
NA	NA	NA	NA	NA	GH5	-1.216	0.5544	0.8285	0.6033	2.0445	0.3518
NA	NA	NA	NA	NA	GH5_13	-2.3276	0.0007	1.4568	0.0157	3.7844	0
NA	NA	NA	NA	NA	GH5_32	3.876	0.0339	1.5393	0.2856	-2.3368	0.2618
NA	NA	NA	NA	NA	GH5_42	-3.1751	NA	-2.0553	NA	1.1198	NA
NA	NA	NA	NA	NA	GH5_48	0.1264	NA	0.2407	NA	0	NA
NA	NA	NA	NA	NA	GH5_5	1.0175	NA	0.7711	NA	-0.2464	NA
NA	NA	NA	NA	NA	GH5_7	4.9465	0.0175	2.3816	0.0852	-2.5649	0.2874
NA	NA	NA	NA	NA	GH50	0.0603	NA	0.2737	NA	0.2134	NA
NA	NA	NA	NA	NA	GH52	3.2675	0.1086	-1.247	0.3443	-4.5145	0.028
NA	NA	NA	NA	NA	GH55	1.7729	0.5151	-1.466	0.4122	-3.2389	0.241
NA	NA	NA	NA	NA	GH57	8.7218	0	-1.0679	0.1076	-9.7897	0
NA	NA	NA	NA	NA	GH62	-1.9945	NA	0.0038	NA	1.9983	0.3776
NA	NA	NA	NA	NA	GH63	6.2715	0.0001	-1.5507	0.1011	-7.8222	0
NA	NA	NA	NA	NA	GH65	0.904	0.5078	1.1633	0.234	0.2594	0.8874
NA	NA	NA	NA	NA	GH68	-1.5207	NA	-0.8332	NA	0.6876	0.8388
NA	NA	NA	NA	NA	GH73	0.8047	0.2875	0.3283	0.5842	-0.4764	0.604
NA	NA	NA	NA	NA	GH74	3.0424	0.1013	1.8163	0.1554	-1.2261	0.6166
NA	NA	NA	NA	NA	GH77	-0.3002	0.893	-1.5776	0.2192	-1.2774	0.5615
NA	NA	NA	NA	NA	GH78	-1.9218	0.2414	1.2015	0.3546	3.1233	0.0657
NA	NA	NA	NA	NA	GH8	-1.5159	NA	-0.6803	NA	0.8356	NA
NA	NA	NA	NA	NA	GH81	0.4595	0.8243	0.6109	0.676	0.1514	0.9563
NA	NA	NA	NA	NA	GH82	-8.3355	NA	0	NA	7.3667	NA
NA	NA	NA	NA	NA	GH84	0.6932	0.5997	0.364	0.7144	-0.3292	0.8446
NA	NA	NA	NA	NA	GH88	5.8906	0	-0.6587	0.3199	-6.5493	0
NA	NA	NA	NA	NA	GH89	2.3867	NA	2.501	NA	0	NA
NA	NA	NA	NA	NA	GH9	-1.3991	0.1888	0.7761	0.364	2.1753	0.0487
NA	NA	NA	NA	NA	GH92	-1.8303	0.0092	1.7712	0.0014	3.6015	0
NA	NA	NA	NA	NA	GH94	0.3134	NA	-0.8347	NA	-1.1481	NA
NA	NA	NA	NA	NA	GH95	-0.4768	NA	-0.3625	NA	0	NA
NA	NA	NA	NA	NA	GH97	-0.4467	0.7732	-0.3607	0.7471	0.086	0.9678
NA	NA	NA	NA	NA	GT0	1.1095	0.0013	-0.3286	0.2475	-1.4382	0
NA	NA	NA	NA	NA	GT1	0.9026	0.323	1.7368	0.0103	0.8342	0.4224
NA	NA	NA	NA	NA	GT10	2.3757	0.1639	2.2579	0.0814	-0.1177	0.9652
NA	NA	NA	NA	NA	GT104	4.6606	0.0031	1.4813	0.1767	-3.1793	0.0644
NA	NA	NA	NA	NA	GT11	10.1664	0	0.4593	0.6352	-9.7071	0
NA	NA	NA	NA	NA	GT14	-2.9491	NA	0.6424	NA	3.5915	NA
NA	NA	NA	NA	NA	GT17	0.1621	0.8207	-1.087	0.0129	-1.2491	0.0441
NA	NA	NA	NA	NA	GT19	-0.2771	0.8717	-3.246	0.0014	-2.9689	0.0369
NA	NA	NA	NA	NA	GT2	0.776	0.0013	-0.693	0.0003	-1.469	0
NA	NA	NA	NA	NA	GT20	4.4024	0	0.4759	0.5762	-3.9265	0.0002
NA	NA	NA	NA	NA	GT21	-1.1622	0.4491	0.5958	0.6248	1.758	0.2853
NA	NA	NA	NA	NA	GT22	2.3281	0.1085	0.2177	0.7904	-2.1104	0.1827
NA	NA	NA	NA	NA	GT23	2.3013	0.1322	3.2248	0.0082	0.9236	0.66
NA	NA	NA	NA	NA	GT24	2.0342	0.1332	4.0322	0.0005	1.9981	0.2303
NA	NA	NA	NA	NA	GT25	6.2111	0	-0.1019	0.9075	-6.313	0
NA	NA	NA	NA	NA	GT26	0.7443	0.6725	2.5518	0.0561	1.8075	0.368
NA	NA	NA	NA	NA	GT28	-0.8823	0.2773	0.7971	0.2184	1.6794	0.0462
NA	NA	NA	NA	NA	GT29	1.3696	0.2455	3.4067	0.0001	2.0371	0.0958
NA	NA	NA	NA	NA	GT30	-2.3194	0.0581	1.7504	0.1665	4.0698	0.0043
NA	NA	NA	NA	NA	GT32	2.7662	0.0043	1.9601	0.0103	-0.8061	0.5136
NA	NA	NA	NA	NA	GT34	2.9689	0.0475	2.755	0.0174	-0.2139	0.9247
NA	NA	NA	NA	NA	GT35	4.1701	0.0002	-2.8767	0.0001	-7.0468	0
NA	NA	NA	NA	NA	GT37	0.9187	0.6207	3.8956	0.0064	2.9769	0.1235
NA	NA	NA	NA	NA	GT39	1.1957	NA	0.0687	NA	-1.127	NA
NA	NA	NA	NA	NA	GT4	0.6397	0.0208	-0.6671	0.002	-1.3069	0
NA	NA	NA	NA	NA	GT41	-1.3057	0.0926	1.7616	0.0035	3.0673	0
NA	NA	NA	NA	NA	GT47	2.366	0.1534	2.6874	0.0328	0.3215	0.8908
NA	NA	NA	NA	NA	GT48	7.0217	0.0044	1.123	0.5434	-5.8986	0.0232
NA	NA	NA	NA	NA	GT49	2.9649	0.2274	2.6523	0.1314	-0.3126	0.9332
NA	NA	NA	NA	NA	GT5	2.2405	NA	2.3548	NA	0	NA
NA	NA	NA	NA	NA	GT50	-1.6588	NA	0.2352	NA	1.894	NA
NA	NA	NA	NA	NA	GT51	-1.5291	0.0007	0.4917	0.1927	2.0208	0
NA	NA	NA	NA	NA	GT58	3.0926	0.0688	2.0105	0.1148	-1.0821	0.6194
NA	NA	NA	NA	NA	GT6	7.9429	0	-1.0467	0.4179	-8.9896	0
NA	NA	NA	NA	NA	GT60	-0.9312	0.3706	1.4078	0.0653	2.339	0.0203
NA	NA	NA	NA	NA	GT61	1.8547	0.2806	2.6354	0.0435	0.7806	0.7344
NA	NA	NA	NA	NA	GT64	2.9927	0.0623	2.4036	0.0498	-0.5891	0.7915
NA	NA	NA	NA	NA	GT66	6.1958	0	1.6672	0.0045	-4.5286	0
NA	NA	NA	NA	NA	GT69	0.6139	NA	0.3675	NA	-0.2464	NA
NA	NA	NA	NA	NA	GT7	6.69	0.0016	4.7715	0.0025	-1.9185	0.4935
NA	NA	NA	NA	NA	GT71	-0.5311	NA	1.9952	NA	2.5263	0.3058
NA	NA	NA	NA	NA	GT72	6.8798	0.0384	6.6831	0.0088	-0.1968	0.9711
NA	NA	NA	NA	NA	GT73	0.2719	NA	0.3861	NA	0	NA
NA	NA	NA	NA	NA	GT77	2.9848	0.015	3.7501	0.0001	0.7653	0.6374
NA	NA	NA	NA	NA	GT8	0.9246	NA	0.0217	NA	-0.9029	NA
NA	NA	NA	NA	NA	GT81	7.0874	0	-2.5112	0.0049	-9.5985	0
NA	NA	NA	NA	NA	GT83	3.578	0	-1.7849	0.0021	-5.3628	0
NA	NA	NA	NA	NA	GT9	0.0785	0.8551	-0.5796	0.0332	-0.658	0.0798
NA	NA	NA	NA	NA	GT95	1.6664	0.3214	2.0462	0.0994	0.3798	0.8703
NA	NA	NA	NA	NA	GT96	1.4341	0.4245	1.4417	0.2741	0.0076	0.9998
NA	NA	NA	NA	NA	PL0	-0.3663	0.7279	-2.4723	0.0003	-2.1059	0.0239
NA	NA	NA	NA	NA	PL1	1.7387	NA	1.853	NA	0	NA
NA	NA	NA	NA	NA	PL1_2	-1.0382	0.364	-0.0544	0.9578	0.9838	0.4504
NA	NA	NA	NA	NA	PL10	-2.2664	NA	-0.6134	NA	1.653	NA
NA	NA	NA	NA	NA	PL10_1	0.185	0.9348	-0.0338	0.9847	-0.2188	0.9372
NA	NA	NA	NA	NA	PL10_2	0.4217	NA	-0.5487	NA	-0.9704	NA
NA	NA	NA	NA	NA	PL10_3	1.5917	NA	1.7059	NA	0	NA
NA	NA	NA	NA	NA	PL11_1	0.1572	0.9598	-1.413	0.4256	-1.5702	0.5923
NA	NA	NA	NA	NA	PL12	-0.8761	0.5107	0.3069	0.7898	1.183	0.4441
NA	NA	NA	NA	NA	PL15_1	2.8814	NA	2.2743	NA	-0.6071	0.9178
NA	NA	NA	NA	NA	PL22_2	-0.2732	NA	-1.6917	NA	-1.4185	NA
NA	NA	NA	NA	NA	PL26	-0.8971	0.4219	0.7097	0.4093	1.6068	0.1665
NA	NA	NA	NA	NA	PL5	3.0735	0.06	1.4778	0.156	-1.5957	0.4299
NA	NA	NA	NA	NA	PL6_1	-3.2102	NA	-1.6902	NA	1.52	NA
NA	NA	NA	NA	NA	PL6_3	-2.1736	0.3924	-2.2827	0.2275	-0.1091	0.9765
NA	NA	NA	NA	NA	PL7	-4.8783	0.0009	-1.4706	0.2725	3.4077	0.031
NA	NA	NA	NA	NA	PL7_1	1.956	NA	0.4298	NA	-1.5262	NA
NA	NA	NA	NA	NA	PL7_5	-3.5289	0.0367	-0.1002	0.951	3.4288	0.0567
