# Supplementary material for: Significance of gene variants for the functional biogeography of the near-surface Atlantic Ocean microbiome
Source: Nat Commun. 2022 Jan 24;13:456. doi: 10.1038/s41467-022-28128-8 (PMC8786918; doi:10.1038/s41467-022-28128-8)
Supplement: Supplementary file 5 — Supplementary Data 2 [file 41467_2022_28128_MOESM5_ESM.xlsx]

## Sheet: Taxon_Range
Supplementary Data 2-1		Taxonomy of 158 species/genomes and their temperature range, temperature of maximum abundance and lowest and highest temperature of occurrence					Temperature (°C)
Domain	Phylum	Class	Order	Family	Genus	Species/Genome	Range	of maximum abundance	Lowest Temp	Highest Temp
Bacteria	Proteobacteria	Alphaproteobacteria	Pelagibacterales	Pelagibacteraceae	Candidatus Pelagibacter	Candidatus Pelagibacter ubique	26.7867	6.9814	1.2251	28.0118
Bacteria	Cyanobacteria	Cyanophyceae	Synechococcales	Prochloraceae	Prochlorococcus	Prochlorococcus marinus	14.2674	28.0118	13.7444	28.0118
Bacteria	Proteobacteria	Alphaproteobacteria	Pelagibacterales	Pelagibacteraceae	Candidatus Pelagibacter	Candidatus Pelagibacter sp.	26.7867	17.7866	1.2251	28.0118
Bacteria	Proteobacteria	Alphaproteobacteria	unid. Alphaproteobacteria	unid. Alphaproteobacteria	Candidatus Puniceispirillum	Candidatus Puniceispirillum marinum	26.7867	10.3444	1.2251	28.0118
Bacteria	Proteobacteria	Alphaproteobacteria	Pelagibacterales	Pelagibacteraceae	Candidatus Pelagibacter	Candidatus Pelagibacter sp. RS39	14.2674	26.8821	13.7444	28.0118
Bacteria	Proteobacteria	Gammaproteobacteria	SAR86	SAR86	SAR86	SAR86 cluster bacterium SAR86E	21.6983	1.2251	1.2251	22.9234
Bacteria	Proteobacteria	Alphaproteobacteria	Rhodobacterales	Rhodobacteraceae	Planktomarina	Planktomarina temperata	9.1193	1.2264	1.2251	10.3444
Eukaryota	Chlorophyta	Mamiellophyceae	Mamiellales	Mamiellaceae	Micromonas	Micromonas commoda	19.5448	1.2251	1.2251	20.7699
Bacteria	Proteobacteria	Alphaproteobacteria	Pelagibacterales	Pelagibacteraceae	Pelagibacteraceae HIMB5	alpha proteobacterium HIMB5	26.7867	22.9234	1.2251	28.0118
Bacteria	Proteobacteria	Alphaproteobacteria	Pelagibacterales	Pelagibacteraceae	Pelagibacteraceae HIMB59	alpha proteobacterium HIMB59	26.7867	26.8821	1.2251	28.0118
Bacteria	Proteobacteria	Gammaproteobacteria	Cellvibrionales	Halieaceae	Halieaceae HIMB55	gamma proteobacterium HIMB55	19.8635	20.7699	8.1483	28.0118
Bacteria	Cyanobacteria	Cyanophyceae	Synechococcales	Prochloraceae	Prochlorococcus	Prochlorococcus sp.	8.5275	28.0118	19.4843	28.0118
Bacteria	Proteobacteria	Alphaproteobacteria	Rhodospirillales	Rhodospirillaceae	Candidatus Endolissoclinum	Candidatus Endolissoclinum sp. TMED55	21.6983	13.7444	1.2251	22.9234
Archaea	Euryarchaeota	unid. Euryarchaeota	unid. Euryarchaeota	unid. Euryarchaeota	unid. Euryarchaeota	uncultured marine group II euryarchaeote	21.6983	17.9183	1.2251	22.9234
Bacteria	Proteobacteria	Gammaproteobacteria	unid. Gammaproteobacteria	unid. Gammaproteobacteria	Candidatus Thioglobus	Candidatus Thioglobus singularis	16.6932	4.3917	1.2251	17.9183
Bacteria	Proteobacteria	Gammaproteobacteria	Oceanospirillales	unid. Oceanospirillales	Oceanospirillales SCGC AAA298-N10	Oceanospirillales bacterium SCGC AAA298-N10	26.7867	26.8821	1.2251	28.0118
Bacteria	Proteobacteria	Alphaproteobacteria	Pelagibacterales	Pelagibacteraceae	Candidatus Pelagibacter	Candidatus Pelagibacter sp. HTCC7211	26.7867	17.7866	1.2251	28.0118
Bacteria	Proteobacteria	Gammaproteobacteria	SAR86	SAR86	SAR86	SAR86 cluster bacterium SAR86A	26.7867	27.2696	1.2251	28.0118
Bacteria	Proteobacteria	Alphaproteobacteria	unid. Alphaproteobacteria	unid. Alphaproteobacteria	Alphaproteobacteria TMED199	Alphaproteobacteria bacterium TMED199	26.7867	27.2696	1.2251	28.0118
Eukaryota	Pelagomonadales (unranked)	Pelagomonadales (unranked)	Pelagomonadales (unranked)	Pelagomonadales (unranked)	Aureococcus	Aureococcus anophagefferens	21.6983	12.5793	1.2251	22.9234
Bacteria	Proteobacteria	Alphaproteobacteria	Rhodospirillales	Rhodospirillaceae	Candidatus Endolissoclinum	Candidatus Endolissoclinum sp. TMED37	8.5275	27.1492	19.4843	28.0118
Bacteria	Verrucomicrobia	Opitutae	Puniceicoccales	Puniceicoccaceae	Coraliomargarita	Coraliomargarita akajimensis	14.2674	17.9183	13.7444	28.0118
Bacteria	Proteobacteria	Alphaproteobacteria	Pelagibacterales	Pelagibacteraceae	Candidatus Pelagibacter	Candidatus Pelagibacter sp. TMED286	26.7867	19.4843	1.2251	28.0118
Bacteria	Proteobacteria	Alphaproteobacteria	unid. Alphaproteobacteria	unid. Alphaproteobacteria	unid. Alphaproteobacteria	unid. Alphaproteobacteria	26.7867	27.2696	1.2251	28.0118
Bacteria	Proteobacteria	Gammaproteobacteria	unid. Gammaproteobacteria	unid. Gammaproteobacteria	Gammaproteobacteria TMED236	Gammaproteobacteria bacterium TMED236	21.6983	13.7444	1.2251	22.9234
Bacteria	Proteobacteria	Alphaproteobacteria	Pelagibacterales	Pelagibacteraceae	Candidatus Pelagibacter	Candidatus Pelagibacter sp. HIMB1321	26.7867	22.9234	1.2251	28.0118
Bacteria	Proteobacteria	Gammaproteobacteria	Cellvibrionales	Halieaceae	Halieaceae HTCC2080	marine gamma proteobacterium HTCC2080	26.7867	21.4153	1.2251	28.0118
Archaea	Euryarchaeota	unid. Euryarchaeota	unid. Euryarchaeota	unid. Euryarchaeota	Euryarchaeota TMED99	Euryarchaeota archaeon TMED99	21.6983	12.5793	1.2251	22.9234
Eukaryota	Chlorophyta	Mamiellophyceae	Mamiellales	Bathycoccaceae	Bathycoccus	Bathycoccus prasinos	12.5193	1.2251	1.2251	13.7444
Eukaryota	Chlorophyta	Mamiellophyceae	Mamiellales	Bathycoccaceae	Ostreococcus	Ostreococcus 'lucimarinus'	11.336	12.5793	8.1483	19.4843
Bacteria	Proteobacteria	Alphaproteobacteria	Pelagibacterales	Pelagibacteraceae	Candidatus Pelagibacter	Candidatus Pelagibacter sp. TMED128	26.7867	19.4843	1.2251	28.0118
Bacteria	Bacteroidetes	Flavobacteriia	unid. Flavobacteriia	unid. Flavobacteriia	Flavobacteriia MS024-2A	Flavobacteria bacterium MS024-2A	26.0445	4.3917	1.2251	27.2696
Archaea	Euryarchaeota	unid. Euryarchaeota	unid. Euryarchaeota	unid. Euryarchaeota	unid. Euryarchaeota	unid. Euryarchaeota	21.6983	10.3444	1.2251	22.9234
Bacteria	Proteobacteria	Alphaproteobacteria	Rhodobacterales	Rhodobacteraceae	Rhodobacteraceae TMED111	Rhodobacteraceae bacterium TMED111	17.6674	22.9234	10.3444	28.0118
Bacteria	Proteobacteria	Alphaproteobacteria	Pelagibacterales	Pelagibacteraceae	unid. Pelagibacteraceae	unid. Pelagibacteraceae	26.7867	26.8821	1.2251	28.0118
Bacteria	Proteobacteria	Alphaproteobacteria	SAR116	SAR116	SAR116 HIMB100	SAR116 cluster alpha proteobacterium HIMB100	26.7867	22.1314	1.2251	28.0118
Bacteria	Proteobacteria	Alphaproteobacteria	Pelagibacterales	Pelagibacteraceae	Candidatus Pelagibacter	Candidatus Pelagibacter sp. TMED106	26.7867	6.9814	1.2251	28.0118
Archaea	Euryarchaeota	unid. Euryarchaeota	unid. Euryarchaeota	unid. Euryarchaeota	Euryarchaeota TMED103	Euryarchaeota archaeon TMED103	15.4325	21.4153	12.5793	28.0118
Bacteria	Proteobacteria	Betaproteobacteria	Nitrosomonadales	unid. Nitrosomonadales	Nitrosomonadales HTCC2181	Methylophilales bacterium HTCC2181	19.5448	4.3917	1.2251	20.7699
Bacteria	Proteobacteria	Gammaproteobacteria	Cellvibrionales	Porticoccaceae	Porticoccaceae HTCC2207	gamma proteobacterium HTCC2207	9.118	4.3917	1.2264	10.3444
Bacteria	Proteobacteria	Gammaproteobacteria	unid. Gammaproteobacteria	unid. Gammaproteobacteria	Gammaproteobacteria TMED112	Gammaproteobacteria bacterium TMED112	10.2252	27.2696	17.7866	28.0118
Bacteria	Proteobacteria	Alphaproteobacteria	Pelagibacterales	Pelagibacteraceae	Candidatus Pelagibacter	Candidatus Pelagibacter sp. TMED239	26.7867	17.7866	1.2251	28.0118
Bacteria	Proteobacteria	Alphaproteobacteria	Pelagibacterales	Pelagibacteraceae	Candidatus Pelagibacter	Candidatus Pelagibacter sp. TMED118	10.2252	26.8821	17.7866	28.0118
Bacteria	Proteobacteria	Alphaproteobacteria	Pelagibacterales	Pelagibacteraceae	Candidatus Pelagibacter	Candidatus Pelagibacter sp. TMED153	26.7867	19.4843	1.2251	28.0118
Bacteria	Proteobacteria	Alphaproteobacteria	Rhodobacterales	Rhodobacteraceae	Rhodobacteraceae TMED160	Rhodobacteraceae bacterium TMED160	26.7867	12.5793	1.2251	28.0118
Bacteria	Actinobacteria	Actinobacteria	Candidatus Actinomarinales	Candidatus Actinomarinaceae	Candidatus Actinomarina	Candidatus Actinomarina minuta	19.8635	27.8259	8.1483	28.0118
Bacteria	Proteobacteria	Gammaproteobacteria	Pseudomonadales	Pseudomonadaceae	Pseudomonas	Pseudomonas stutzeri	8.5123	8.1483	1.8321	10.3444
Bacteria	Proteobacteria	Alphaproteobacteria	unid. Alphaproteobacteria	unid. Alphaproteobacteria	Alphaproteobacteria TMED54	Alphaproteobacteria bacterium TMED54	10.2252	27.2696	17.7866	28.0118
Bacteria	Proteobacteria	Gammaproteobacteria	unid. Gammaproteobacteria	unid. Gammaproteobacteria	Gammaproteobacteria TMED186	Gammaproteobacteria bacterium TMED186	16.6932	13.7444	1.2251	17.9183
Archaea	Euryarchaeota	unid. Euryarchaeota	unid. Euryarchaeota	unid. Euryarchaeota	Euryarchaeota TMED132	Euryarchaeota archaeon TMED132	26.7867	10.3444	1.2251	28.0118
Bacteria	Proteobacteria	Alphaproteobacteria	Rhodobacterales	Rhodobacteraceae	unid. Rhodobacteraceae	Rhodobacteraceae bacterium	26.7867	10.3444	1.2251	28.0118
Bacteria	Proteobacteria	Alphaproteobacteria	Pelagibacterales	Pelagibacteraceae	Candidatus Pelagibacter	Candidatus Pelagibacter sp. TMED263	26.7867	19.4843	1.2251	28.0118
Eukaryota	Chlorophyta	Mamiellophyceae	Mamiellales	Mamiellaceae	Micromonas	Micromonas pusilla	21.6983	1.2251	1.2251	22.9234
Archaea	Euryarchaeota	unid. Euryarchaeota	unid. Euryarchaeota	unid. Euryarchaeota	Euryarchaeota TMED117	Euryarchaeota archaeon TMED117	21.6983	12.5793	1.2251	22.9234
Bacteria	Proteobacteria	Alphaproteobacteria	Rhodobacterales	unid. Rhodobacterales	Rhodobacterales HTCC2255	Rhodobacterales bacterium HTCC2255	9.1193	10.3444	1.2251	10.3444
Bacteria	Proteobacteria	Gammaproteobacteria	Cellvibrionales	unid. Cellvibrionales	Cellvibrionales TMED122	Cellvibrionales bacterium TMED122	19.8635	21.4153	8.1483	28.0118
Bacteria	Proteobacteria	Gammaproteobacteria	Cellvibrionales	Halieaceae	Luminiphilus	Luminiphilus syltensis	26.7867	21.4153	1.2251	28.0118
Bacteria	Proteobacteria	Gammaproteobacteria	SAR86	SAR86	SAR86	SAR86 cluster bacterium SAR86B	26.7867	1.2264	1.2251	28.0118
Archaea	Euryarchaeota	Candidatus Thalassoarchaea	unid. Candidatus Thalassoarchaea	unid. Candidatus Thalassoarchaea	unid. Candidatus Thalassoarchaea	uncultured Candidatus Thalassoarchaea euryarchaeote	21.6983	10.3444	1.2251	22.9234
Bacteria	Proteobacteria	Gammaproteobacteria	unid. Gammaproteobacteria	unid. Gammaproteobacteria	Gammaproteobacteria TMED242	Gammaproteobacteria bacterium TMED242	19.5448	1.2264	1.2251	20.7699
Bacteria	Proteobacteria	Gammaproteobacteria	Cellvibrionales	Porticoccaceae	unid. Porticoccaceae	Gammaproteobacteria bacterium MOLA455	9.118	4.3917	1.2264	10.3444
Archaea	Euryarchaeota	unid. Euryarchaeota	unid. Euryarchaeota	unid. Euryarchaeota	Euryarchaeota TMED279	Euryarchaeota archaeon TMED279	17.6674	21.4153	10.3444	28.0118
Bacteria	Cyanobacteria	Cyanophyceae	Synechococcales	Synechococcaceae	Synechococcus	Synechococcus sp.	10.3441	12.5793	12.5793	22.9234
Bacteria	Cyanobacteria	Cyanophyceae	Synechococcales	Synechococcaceae	Synechococcus	Synechococcus sp. CC9605	14.0815	22.1314	13.7444	27.8259
Bacteria	Proteobacteria	Gammaproteobacteria	unid. Gammaproteobacteria	unid. Gammaproteobacteria	Gammaproteobacteria TMED159	Gammaproteobacteria bacterium TMED159	10.2252	27.2696	17.7866	28.0118
Bacteria	Proteobacteria	Gammaproteobacteria	SAR92	SAR92	SAR92	SAR92 bacterium BACL26 MAG-121220-bin70	5.755	1.8321	1.2264	6.9814
Bacteria	Verrucomicrobia	unid. Verrucomicrobia	unid. Verrucomicrobia	unid. Verrucomicrobia	Verrucomicrobia TMED40	Verrucomicrobia bacterium TMED40	14.2674	27.2696	13.7444	28.0118
Bacteria	Proteobacteria	Gammaproteobacteria	unid. Gammaproteobacteria	unid. Gammaproteobacteria	unid. Gammaproteobacteria	unid. Gammaproteobacteria	26.7867	10.3444	1.2251	28.0118
Bacteria	Proteobacteria	Alphaproteobacteria	Pelagibacterales	Pelagibacteraceae	Pelagibacteraceae GOM-A3	Pelagibacteraceae bacterium GOM-A3	14.2674	26.8821	13.7444	28.0118
Bacteria	Proteobacteria	Gammaproteobacteria	SAR86	SAR86	SAR86	SAR86 cluster bacterium	9.1193	4.3917	1.2251	10.3444
Bacteria	Proteobacteria	Gammaproteobacteria	SAR92	SAR92	SAR92 MED-G29	SAR92 bacterium MED-G29	18.2592	13.7444	1.2251	19.4843
Bacteria	Actinobacteria	Acidimicrobiia	Acidimicrobiales	Acidimicrobiaceae	Acidimicrobiaceae TMED210	Acidimicrobiaceae bacterium TMED210	19.8635	22.9234	8.1483	28.0118
Bacteria	Proteobacteria	Alphaproteobacteria	Pelagibacterales	Pelagibacteraceae	Candidatus Pelagibacter	Candidatus Pelagibacter sp. IMCC9063	26.7867	6.9814	1.2251	28.0118
Bacteria	Proteobacteria	Alphaproteobacteria	Pelagibacterales	Pelagibacteraceae	Candidatus Pelagibacter	Candidatus Pelagibacter sp. TMED272	26.7867	22.1314	1.2251	28.0118
Bacteria	Proteobacteria	Alphaproteobacteria	Rhodobacterales	Rhodobacteraceae	unid. Rhodobacteraceae	unid. Rhodobacteraceae	26.7867	17.7866	1.2251	28.0118
Bacteria	Proteobacteria	Alphaproteobacteria	Pelagibacterales	Pelagibacteraceae	Candidatus Pelagibacter	Candidatus Pelagibacter sp. TMED253	26.7867	19.4843	1.2251	28.0118
Bacteria	Proteobacteria	Alphaproteobacteria	unid. Alphaproteobacteria	unid. Alphaproteobacteria	Candidatus Puniceispirillum TMED176	Candidatus Puniceispirillum sp. TMED176	26.7867	27.2696	1.2251	28.0118
Bacteria	Proteobacteria	Gammaproteobacteria	unid. Gammaproteobacteria	unid. Gammaproteobacteria	Gammaproteobacteria TMED30	Gammaproteobacteria bacterium TMED30	14.2674	22.1314	13.7444	28.0118
Bacteria	Proteobacteria	Alphaproteobacteria	Rhodobacterales	unid. Rhodobacterales	Rhodobacterales TMED271	Rhodobacterales bacterium TMED271	10.2252	27.2696	17.7866	28.0118
Eukaryota	NA (unranked)	NA (unranked)	Prymnesiales	Chrysochromulinaceae	Chrysochromulina	Chrysochromulina sp. CCMP291	26.7867	1.2264	1.2251	28.0118
Bacteria	Proteobacteria	Alphaproteobacteria	Rhodospirillales	Rhodospirillaceae	unid. Rhodospirillaceae	Rhodobacteraceae bacterium Water-Bin34	16.6932	1.2264	1.2251	17.9183
Bacteria	Proteobacteria	Alphaproteobacteria	Pelagibacterales	Pelagibacteraceae	Candidatus Pelagibacter	Candidatus Pelagibacter sp. TMED273	26.7867	26.8821	1.2251	28.0118
Bacteria	Cyanobacteria	Cyanophyceae	Synechococcales	Synechococcaceae	Synechococcus	Synechococcus sp. WH 8109	14.0815	22.9234	13.7444	27.8259
Bacteria	Cyanobacteria	Cyanophyceae	Synechococcales	Synechococcaceae	Synechococcus	Synechococcus sp. BL107	5.2073	12.5793	12.5793	17.7866
Bacteria	unid. Bacteria	unid. Bacteria	unid. Bacteria	unid. Bacteria	Bacteria TMED46	bacterium TMED46	26.1797	28.0118	1.8321	28.0118
Bacteria	Proteobacteria	Alphaproteobacteria	Rhizobiales	unid. Rhizobiales	Rhizobiales TMED94	Rhizobiales bacterium TMED94	26.7867	17.7866	1.2251	28.0118
Bacteria	Bacteroidetes	Flavobacteriia	Flavobacteriales	Cryomorphaceae	Cryomorphaceae MED-G11	Cryomorphaceae bacterium MED-G11	26.7867	8.1483	1.2251	28.0118
Bacteria	Candidatus Marinimicrobia	unid. Candidatus Marinimicrobia	unid. Candidatus Marinimicrobia	unid. Candidatus Marinimicrobia	Candidatus Marinimicrobia SCGC AAA298-D23	Marinimicrobia bacterium SCGC AAA298-D23	14.2674	22.9234	13.7444	28.0118
Bacteria	Proteobacteria	Alphaproteobacteria	Pelagibacterales	Pelagibacteraceae	Candidatus Pelagibacter	Candidatus Pelagibacter sp. TMED202	26.7867	22.1314	1.2251	28.0118
Bacteria	Bacteroidetes	Flavobacteriia	Flavobacteriales	Cryomorphaceae	Owenweeksia	Owenweeksia sp. TMED14	21.6983	13.7444	1.2251	22.9234
Bacteria	Verrucomicrobia	Verrucomicrobiae	Verrucomicrobiales	Verrucomicrobiaceae	Roseibacillus	Roseibacillus sp. TMED18	14.2674	26.8821	13.7444	28.0118
Bacteria	Proteobacteria	Alphaproteobacteria	Pelagibacterales	Pelagibacteraceae	Candidatus Pelagibacter	Candidatus Pelagibacter sp. RS40	10.2252	26.8821	17.7866	28.0118
Bacteria	Proteobacteria	Alphaproteobacteria	Pelagibacterales	Pelagibacteraceae	Candidatus Pelagibacter	Candidatus Pelagibacter sp. TMED197	26.7867	19.4843	1.2251	28.0118
Bacteria	Proteobacteria	Gammaproteobacteria	Pseudomonadales	Pseudomonadaceae	Pseudomonas	Pseudomonas sp.	26.7867	8.1483	1.2251	28.0118
Bacteria	Cyanobacteria	Cyanophyceae	Synechococcales	Synechococcaceae	Synechococcus	Synechococcus sp. CC9902	1.1651	12.5793	12.5793	13.7444
Bacteria	Candidatus Marinimicrobia	unid. Candidatus Marinimicrobia	unid. Candidatus Marinimicrobia	unid. Candidatus Marinimicrobia	Candidatus Marinimicrobia SCGC AAA160-I06	Marinimicrobia bacterium SCGC AAA160-I06	14.7751	8.1483	8.1483	22.9234
Viruses	Viruses (unranked)	Viruses (unranked)	unid. Viruses	unid. Viruses	unid. Viruses	uncultured virus	26.7867	6.9814	1.2251	28.0118
Bacteria	Proteobacteria	Alphaproteobacteria	Pelagibacterales	Pelagibacteraceae	Pelagibacteraceae TMED259	Pelagibacteraceae bacterium TMED259	26.7867	26.8821	1.2251	28.0118
Bacteria	Proteobacteria	Gammaproteobacteria	unid. Gammaproteobacteria	unid. Gammaproteobacteria	Gammaproteobacteria TMED57	Gammaproteobacteria bacterium TMED57	26.7867	22.1314	1.2251	28.0118
Bacteria	Cyanobacteria	Cyanophyceae	Synechococcales	Synechococcaceae	Synechococcus	Synechococcus sp. KORDI-52	14.0815	22.9234	13.7444	27.8259
Bacteria	Proteobacteria	Gammaproteobacteria	unid. Gammaproteobacteria	unid. Gammaproteobacteria	Gammaproteobacteria HIMB30	gamma proteobacterium HIMB30	8.5275	22.1314	19.4843	28.0118
Bacteria	Proteobacteria	Gammaproteobacteria	unid. Gammaproteobacteria	unid. Gammaproteobacteria	Gammaproteobacteria TMED36	Gammaproteobacteria bacterium TMED36	19.6776	21.4153	8.1483	27.8259
Bacteria	Proteobacteria	Gammaproteobacteria	unid. Gammaproteobacteria	unid. Gammaproteobacteria	Candidatus Thioglobus TMED218	Candidatus Thioglobus sp. TMED218	16.6932	12.5793	1.2251	17.9183
Bacteria	Proteobacteria	Alphaproteobacteria	Pelagibacterales	Pelagibacteraceae	Candidatus Pelagibacter	Candidatus Pelagibacter sp. TMED165	26.7867	6.9814	1.2251	28.0118
Bacteria	Proteobacteria	Gammaproteobacteria	unid. Gammaproteobacteria	unid. Gammaproteobacteria	Gammaproteobacteria TMED243	Gammaproteobacteria bacterium TMED243	17.4815	21.4153	10.3444	27.8259
Bacteria	Proteobacteria	Gammaproteobacteria	unid. Gammaproteobacteria	unid. Gammaproteobacteria	Gammaproteobacteria TMED222	Gammaproteobacteria bacterium TMED222	26.7867	26.8821	1.2251	28.0118
Bacteria	Verrucomicrobia	unid. Verrucomicrobia	unid. Verrucomicrobia	unid. Verrucomicrobia	Verrucomicrobia TMED60	Verrucomicrobia bacterium TMED60	14.2674	22.1314	13.7444	28.0118
Bacteria	Proteobacteria	Gammaproteobacteria	unid. Gammaproteobacteria	unid. Gammaproteobacteria	Gammaproteobacteria TMED104	Gammaproteobacteria bacterium TMED104	8.5275	22.9234	19.4843	28.0118
Bacteria	Proteobacteria	Alphaproteobacteria	unid. Alphaproteobacteria	unid. Alphaproteobacteria	Candidatus Micropelagos	Candidatus Micropelagos thuwalensis	8.5275	22.9234	19.4843	28.0118
Eukaryota	NA (unranked)	NA (unranked)	NA (unranked)	NA (unranked)	NA (unranked)	NA (unranked)	26.0445	17.9183	1.2251	27.2696
Bacteria	unid. Bacteria	unid. Bacteria	unid. Bacteria	unid. Bacteria	Bacteria TMED80	bacterium TMED80	19.8635	22.9234	8.1483	28.0118
Bacteria	Proteobacteria	Alphaproteobacteria	unid. Alphaproteobacteria	unid. Alphaproteobacteria	Candidatus Puniceispirillum TMED213	Candidatus Puniceispirillum sp. TMED213	8.5275	22.1314	19.4843	28.0118
Bacteria	Proteobacteria	Gammaproteobacteria	unid. Gammaproteobacteria	unid. Gammaproteobacteria	Gammaproteobacteria SCGC AAA076-P13	gamma proteobacterium SCGC AAA076-P13	19.5448	10.3444	1.2251	20.7699
Bacteria	Cyanobacteria	Cyanophyceae	Synechococcales	Synechococcaceae	Synechococcus	Synechococcus sp. RCC307	3.4391	21.4153	19.4843	22.9234
Bacteria	Proteobacteria	Alphaproteobacteria	Sphingomonadales	Sphingomonadaceae	Sphingobium	Sphingobium sp. ba1	25.9241	8.1483	1.2251	27.1492
Bacteria	Bacteroidetes	Flavobacteriia	Flavobacteriales	Cryomorphaceae	unid. Cryomorphaceae	Cryomorphaceae bacterium BACL29 MAG-121220-bin8	16.6932	1.8321	1.2251	17.9183
Bacteria	Proteobacteria	Gammaproteobacteria	unid. Gammaproteobacteria	unid. Gammaproteobacteria	Gammaproteobacteria TMED226	Gammaproteobacteria bacterium TMED226	26.7867	1.2264	1.2251	28.0118
Archaea	Euryarchaeota	unid. Euryarchaeota	unid. Euryarchaeota	unid. Euryarchaeota	Euryarchaeota TMED192	Euryarchaeota archaeon TMED192	8.3416	21.4153	19.4843	27.8259
Bacteria	unid. Bacteria	unid. Bacteria	unid. Bacteria	unid. Bacteria	unid. Bacteria	unid. Bacteria	26.7867	27.2696	1.2251	28.0118
Bacteria	Proteobacteria	Betaproteobacteria	Burkholderiales	Burkholderiaceae	Ralstonia	Ralstonia pickettii	10.2252	27.8259	17.7866	28.0118
Bacteria	Proteobacteria	Betaproteobacteria	Burkholderiales	Burkholderiaceae	Cupriavidus	Cupriavidus metallidurans	6.4106	21.4153	21.4153	27.8259
Bacteria	Proteobacteria	Alphaproteobacteria	Rhodobacterales	unid. Rhodobacterales	unid. Rhodobacterales	Rhodobacterales bacterium	10.2252	28.0118	17.7866	28.0118
Eukaryota	NA (unranked)	NA (unranked)	Isochrysidales	Noelaerhabdaceae	Emiliania	Emiliania huxleyi	26.0445	1.2264	1.2251	27.2696
Bacteria	Actinobacteria	Acidimicrobiia	Acidimicrobiales	Ilumatobacteraceae	Ilumatobacter	Ilumatobacter coccineus	19.8635	22.9234	8.1483	28.0118
Archaea	Euryarchaeota	unid. Euryarchaeota	unid. Euryarchaeota	unid. Euryarchaeota	Euryarchaeota MED-G37	Marine Group II euryarchaeote MED-G37	17.4815	20.7699	10.3444	27.8259
Archaea	Euryarchaeota	unid. Euryarchaeota	unid. Euryarchaeota	unid. Euryarchaeota	Euryarchaeota TMED248	Euryarchaeota archaeon TMED248	26.7867	10.3444	1.2251	28.0118
Bacteria	Proteobacteria	Alphaproteobacteria	Rhodobacterales	Rhodobacteraceae	unid. Rhodobacteraceae	Rhodobacteraceae bacterium SB2	25.657	10.3444	1.2251	26.8821
Bacteria	Proteobacteria	Alphaproteobacteria	Pelagibacterales	Pelagibacteraceae	Candidatus Pelagibacter	Candidatus Pelagibacter sp. TMED64	26.7867	6.9814	1.2251	28.0118
Bacteria	Proteobacteria	Gammaproteobacteria	unid. Gammaproteobacteria	unid. Gammaproteobacteria	Gammaproteobacteria TMED234	Gammaproteobacteria bacterium TMED234	26.7867	17.7866	1.2251	28.0118
Bacteria	Proteobacteria	Alphaproteobacteria	unid. Alphaproteobacteria	unid. Alphaproteobacteria	Alphaproteobacteria SCGC AAA536-K22	alpha proteobacterium SCGC AAA536-K22	26.7867	17.7866	1.2251	28.0118
Bacteria	Proteobacteria	Gammaproteobacteria	unid. Gammaproteobacteria	unid. Gammaproteobacteria	Gammaproteobacteria TMED225	Gammaproteobacteria bacterium TMED225	26.7867	26.8821	1.2251	28.0118
Bacteria	Verrucomicrobia	unid. Verrucomicrobia	unid. Verrucomicrobia	unid. Verrucomicrobia	Verrucomicrobia TMED44	Verrucomicrobia bacterium TMED44	14.2674	27.1492	13.7444	28.0118
Bacteria	Proteobacteria	Gammaproteobacteria	Cellvibrionales	Spongiibacteraceae	Spongiibacteraceae HTCC2143	marine gamma proteobacterium HTCC2143	26.7867	4.3917	1.2251	28.0118
Bacteria	Bacteroidetes	Flavobacteriia	Flavobacteriales	Flavobacteriaceae	Formosa	Formosa sp. Hel3_A1_48	19.5448	13.7444	1.2251	20.7699
Bacteria	Bacteroidetes	Flavobacteriia	Flavobacteriales	Flavobacteriaceae	Flavobacterium	Flavobacterium sp. SCGC AAA160-P02	26.7867	4.3917	1.2251	28.0118
Bacteria	Bacteroidetes	unid. Bacteroidetes	unid. Bacteroidetes	unid. Bacteroidetes	unid. Bacteroidetes	Bacteroidetes bacterium	18.2579	1.2264	1.2264	19.4843
Bacteria	Bacteroidetes	Flavobacteriia	Flavobacteriales	Flavobacteriaceae	Formosa	Formosa sp. Hel1_33_131	5.7563	1.2264	1.2251	6.9814
Bacteria	Proteobacteria	Alphaproteobacteria	Pelagibacterales	Pelagibacteraceae	Pelagibacteraceae TMED201	Pelagibacteraceae bacterium TMED201	26.7867	22.9234	1.2251	28.0118
Bacteria	Proteobacteria	Alphaproteobacteria	Pelagibacterales	Pelagibacteraceae	Pelagibacteraceae GOM-A1	Pelagibacteraceae bacterium GOM-A1	5.8804	28.0118	22.1314	28.0118
Bacteria	Bacteroidetes	Flavobacteriia	Flavobacteriales	Flavobacteriaceae	Croceibacter	Croceibacter atlanticus	26.7854	6.9814	1.2264	28.0118
Bacteria	Proteobacteria	Alphaproteobacteria	Pelagibacterales	Pelagibacteraceae	Pelagibacteraceae TMED237	Pelagibacteraceae bacterium TMED237	10.2252	27.2696	17.7866	28.0118
Bacteria	Actinobacteria	Acidimicrobiia	Acidimicrobiales	Acidimicrobiaceae	Acidimicrobiaceae TMED130	Acidimicrobiaceae bacterium TMED130	8.3416	22.9234	19.4843	27.8259
Bacteria	Proteobacteria	Alphaproteobacteria	unid. Alphaproteobacteria	unid. Alphaproteobacteria	Alphaproteobacteria SCGC AAA536-G10	alpha proteobacterium SCGC AAA536-G10	26.7867	17.7866	1.2251	28.0118
Bacteria	Proteobacteria	Gammaproteobacteria	Cellvibrionales	Porticoccaceae	unid. Porticoccaceae	unid. Porticoccaceae	9.1193	4.3917	1.2251	10.3444
Bacteria	Proteobacteria	Gammaproteobacteria	Pseudomonadales	Pseudomonadaceae	Pseudomonas	Pseudomonas pelagia	8.5123	8.1483	1.8321	10.3444
Bacteria	Proteobacteria	Gammaproteobacteria	unid. Gammaproteobacteria	unid. Gammaproteobacteria	Gammaproteobacteria TMED257	Gammaproteobacteria bacterium TMED257	26.7867	17.7866	1.2251	28.0118
Bacteria	Cyanobacteria	Cyanophyceae	Synechococcales	Synechococcaceae	Synechococcus	Synechococcus sp. KORDI-49	15.2466	17.7866	12.5793	27.8259
Bacteria	Proteobacteria	Alphaproteobacteria	SAR116	SAR116	SAR116 MED-G05	SAR116 cluster bacterium MED-G05	17.6674	21.4153	10.3444	28.0118
Bacteria	Bacteroidetes	Flavobacteriia	Flavobacteriales	Flavobacteriaceae	unid. Flavobacteriaceae	unid. Flavobacteriaceae	26.7867	1.2264	1.2251	28.0118
Bacteria	Actinobacteria	unid. Actinobacteria	unid. Actinobacteria	unid. Actinobacteria	unid. Actinobacteria	unid. Actinobacteria	19.8635	8.1483	8.1483	28.0118
Bacteria	Verrucomicrobia	unid. Verrucomicrobia	unid. Verrucomicrobia	unid. Verrucomicrobia	Verrucomicrobia TMED56	Verrucomicrobia bacterium TMED56	19.8635	27.1492	8.1483	28.0118
Bacteria	Proteobacteria	Gammaproteobacteria	Cellvibrionales	Halieaceae	Halieaceae HTCC2148	marine gamma proteobacterium HTCC2148	26.7867	4.3917	1.2251	28.0118
Archaea	Euryarchaeota	unid. Euryarchaeota	unid. Euryarchaeota	unid. Euryarchaeota	Euryarchaeota TMED141	Euryarchaeota archaeon TMED141	19.8635	27.8259	8.1483	28.0118
Bacteria	Proteobacteria	Alphaproteobacteria	Rhizobiales	unid. Rhizobiales	Rhizobiales TMED28	Rhizobiales bacterium TMED28	10.2252	26.8821	17.7866	28.0118
Archaea	Euryarchaeota	unid. Euryarchaeota	unid. Euryarchaeota	unid. Euryarchaeota	Euryarchaeota TMED215	Euryarchaeota archaeon TMED215	17.6674	26.8821	10.3444	28.0118
Bacteria	Cyanobacteria	Cyanophyceae	Synechococcales	Synechococcaceae	Synechococcus	Synechococcus sp. MIT S9508	14.6903	13.7444	12.5793	27.2696
Bacteria	unid. Bacteria	unid. Bacteria	unid. Bacteria	unid. Bacteria	Bacteria TMED264	bacterium TMED264	10.2252	28.0118	17.7866	28.0118
Bacteria	Proteobacteria	Alphaproteobacteria	Rhodobacterales	Rhodobacteraceae	Rhodobacteraceae HIMB11	Rhodobacteraceae bacterium HIMB11	26.7867	13.7444	1.2251	28.0118
Bacteria	Proteobacteria	Gammaproteobacteria	Oceanospirillales	Alcanivoracaceae	Alcanivorax	Alcanivorax jadensis	0	17.7866	17.7866	17.7866

## Sheet: Taxon KO ranges
Supplementary Data 2-2	Number of variants, temperature range and standard deviation of highly abundant KOs (Kno) of prominent taxa of the AOM. Temperature range is defined as the mean range (and standard deviation) of sequences of >15% of highest abundance.
Taxon	Kno	Gene	KEGG_A	KEGG_B	KEGG_C	Number of variants	mean temperature range	sd
Candidatus Pelagibacter ubique	K01649	leuA, IMS	Metabolism	General Metabolism	General Metabolism	2134	11.887	7.11059
Candidatus Pelagibacter ubique	K00605	gcvT, AMT	Metabolism	General Metabolism	General Metabolism	2122	11.3115	6.09922
Candidatus Pelagibacter ubique	K00302	soxA	Metabolism	Amino acid metabolism	Glycine, serine and threonine metabolism [PATH:ko00260]	1996	11.6259	6.15487
Candidatus Pelagibacter ubique	K01955	carB, CPA2	Metabolism	General Metabolism	General Metabolism	1900	11.7782	6.42262
Candidatus Pelagibacter ubique	K01908	prpE	Metabolism	General Metabolism	General Metabolism	1830	11.0402	6.511
Candidatus Pelagibacter ubique	K01652	E2.2.1.6L, ilvB, ilvG, ilvI	Metabolism	General Metabolism	General Metabolism	1664	11.8369	6.71089
Candidatus Pelagibacter ubique	K01895	ACSS, acs	Metabolism	General Metabolism	General Metabolism	1647	12.9014	7.85511
Candidatus Pelagibacter ubique	K01915	glnA, GLUL	Multiple functions	Multiple functions	Multiple functions	1627	11.7674	6.43577
Candidatus Pelagibacter ubique	K00265	gltB	Metabolism	General Metabolism	General Metabolism	1607	11.1939	6.42573
Candidatus Pelagibacter ubique	K02355	fusA, GFM, EFG	Genetic Information Processing	Translation	General Translation	1510	13.1212	8.16971
Candidatus Pelagibacter ubique	K00315	DMGDH	Metabolism	Amino acid metabolism	Glycine, serine and threonine metabolism [PATH:ko00260]	1488	10.7424	5.92627
Candidatus Pelagibacter ubique	K00525	E1.17.4.1A, nrdA, nrdE	Multiple functions	Multiple functions	Multiple functions	1467	12.3178	7.20068
Candidatus Pelagibacter ubique	K01870	IARS, ileS	Multiple functions	Multiple functions	Multiple functions	1436	12.9825	7.38321
Candidatus Pelagibacter ubique	K02001	proW	Environmental Information Processing	Membrane transport	General Membrane transport	1425	10.1803	5.40917
Candidatus Pelagibacter ubique	K01872	AARS, alaS	Multiple functions	Multiple functions	Multiple functions	1391	12.0478	6.50749
Candidatus Pelagibacter ubique	K02337	dnaE	Multiple functions	Multiple functions	Multiple functions	1393	12.5363	7.51616
Candidatus Pelagibacter ubique	K00164	OGDH, sucA	Metabolism	General Metabolism	General Metabolism	1347	11.8967	7.27503
Candidatus Pelagibacter ubique	K01465	URA4, pyrC	Metabolism	Nucleotide metabolism	Pyrimidine metabolism [PATH:ko00240]	1327	11.1722	6.47905
Candidatus Pelagibacter ubique	K01681	ACO, acnA	Metabolism	General Metabolism	General Metabolism	1321	11.8602	6.93091
Candidatus Pelagibacter ubique	K01006	ppdK	Metabolism	General Metabolism	General Metabolism	1322	13.6463	7.49274
Candidatus Pelagibacter ubique	K00384	trxB, TRR	Metabolism	Metabolism of other amino acids	Selenocompound metabolism [PATH:ko00450]	1289	11.4097	6.37363
Candidatus Pelagibacter ubique	K03495	gidA, mnmG, MTO1	NA	NA	NA	1276	13.4113	7.85501
Candidatus Pelagibacter ubique	K00163	aceE	Metabolism	Carbohydrate metabolism	General Carbohydrate metabolism	1268	11.7083	6.21609
Candidatus Pelagibacter ubique	K01869	LARS, leuS	Multiple functions	Multiple functions	Multiple functions	1266	15.0654	8.41872
Candidatus Pelagibacter ubique	K01338	lon	Multiple functions	Multiple functions	Multiple functions	1258	15.5458	8.14128
Candidatus Pelagibacter ubique	K00029	E1.1.1.40, maeB	Metabolism	General Metabolism	General Metabolism	1248	13.452	7.2075
Candidatus Pelagibacter ubique	K02519	infB, MTIF2	Genetic Information Processing	Translation	General Translation	1233	11.5455	7.63485
Candidatus Pelagibacter ubique	K00962	pnp, PNPT1	Multiple functions	Multiple functions	Multiple functions	1230	11.5998	7.07191
Candidatus Pelagibacter ubique	K03320	amt, AMT, MEP	Environmental Information Processing	Membrane transport	Transporters [BR:ko02000]	1216	8.7789	5.90796
Candidatus Pelagibacter ubique	K04043	dnaK, HSPA9	NA	NA	NA	1202	13.116	7.38366
Candidatus Pelagibacter ubique	K03667	hslU	Genetic Information Processing	Folding, sorting and degradation	Chaperones and folding catalysts [BR:ko03110]	1181	13.6322	7.70285
Candidatus Pelagibacter ubique	K23269	NA	NA	NA	NA	1171	13.5901	7.59137
Candidatus Pelagibacter ubique	K00101	lldD	Metabolism	Carbohydrate metabolism	Pyruvate metabolism [PATH:ko00620]	1164	11.7862	6.8954
Candidatus Pelagibacter ubique	K03701	uvrA	NA	NA	NA	1111	13.3497	7.29954
Candidatus Pelagibacter ubique	K01868	TARS, thrS	Multiple functions	Multiple functions	Multiple functions	1087	12.9607	7.13218
Candidatus Pelagibacter ubique	K00820	glmS, GFPT	Multiple functions	Multiple functions	Multiple functions	1091	12.4563	7.08315
Candidatus Pelagibacter ubique	K07793	tctA	NA	NA	NA	1066	10.9379	6.50337
Candidatus Pelagibacter ubique	K00394	aprA	Metabolism	Energy metabolism	Sulfur metabolism [PATH:ko00920]	1049	12.6134	7.28178
Candidatus Pelagibacter ubique	K15987	hppA	Metabolism	Energy metabolism	Oxidative phosphorylation [PATH:ko00190]	1040	14.0236	7.81506
Candidatus Pelagibacter ubique	K00822	E2.6.1.18	Metabolism	General Metabolism	General Metabolism	1040	11.4495	6.53085
Candidatus Pelagibacter ubique	K03852	xsc	Metabolism	Metabolism of other amino acids	Taurine and hypotaurine metabolism [PATH:ko00430]	1020	12.9384	7.02153
Candidatus Pelagibacter ubique	K01998	livM	Multiple functions	Multiple functions	Multiple functions	1001	10.6823	5.43517
Candidatus Pelagibacter ubique	K03628	rho	NA	NA	NA	999	14.8129	8.10893
Candidatus Pelagibacter ubique	K04077	groEL, HSPD1	NA	NA	NA	977	12.8741	7.18241
Candidatus Pelagibacter ubique	K03466	ftsK, spoIIIE	Genetic Information Processing	Replication and repair	Chromosome and associated proteins [BR:ko03036]	960	14.4055	8.15554
Candidatus Pelagibacter ubique	K03070	secA	NA	NA	NA	955	13.3576	7.80793
Candidatus Pelagibacter ubique	K03596	lepA	Human Diseases	Infectious diseases	Legionellosis [PATH:ko05134]	948	12.0074	7.11736
Candidatus Pelagibacter ubique	K06207	typA, bipA	Unclassified	Cellular processes and signaling	Signal transduction mechanisms	943	12.2886	6.60274
Candidatus Pelagibacter ubique	K01997	livH	Multiple functions	Multiple functions	Multiple functions	946	10.6466	5.49922
Candidatus Pelagibacter ubique	K00335	nuoF	Metabolism	Energy metabolism	Oxidative phosphorylation [PATH:ko00190]	939	14.4943	7.83848
Candidatus Pelagibacter ubique	K00281	GLDC, gcvP	Metabolism	General Metabolism	General Metabolism	938	11.2666	5.76749
Candidatus Pelagibacter ubique	K01638	aceB, glcB	Metabolism	Carbohydrate metabolism	General Carbohydrate metabolism	936	12.2144	7.492
Candidatus Pelagibacter ubique	K02600	nusA	Genetic Information Processing	General Genetic Information Processing	General Genetic Information Processing	933	13.0796	7.92413
Candidatus Pelagibacter ubique	K01626	E2.5.1.54, aroF, aroG, aroH	Multiple functions	Multiple functions	Multiple functions	928	12.1962	6.99846
Candidatus Pelagibacter ubique	K05366	mrcA	NA	NA	NA	928	14.157	8.08744
Candidatus Pelagibacter ubique	K04088	hflK	Unclassified	Genetic information processing	Protein folding and associated processing	923	11.0123	6.53673
Candidatus Pelagibacter ubique	K03686	dnaJ	NA	NA	NA	917	11.0681	6.71925
Candidatus Pelagibacter ubique	K00239	sdhA, frdA	Multiple functions	Multiple functions	Multiple functions	910	12.2932	7.02058
Candidatus Pelagibacter ubique	K03465	thyX, thy1	NA	NA	NA	911	14.5691	8.05578
Candidatus Pelagibacter ubique	K01720	prpD	Metabolism	Carbohydrate metabolism	Propanoate metabolism [PATH:ko00640]	907	12.5036	7.03429
Candidatus Pelagibacter ubique	K02470	gyrB	Genetic Information Processing	Replication and repair	General Replication and repair	892	14.8125	8.09511
Candidatus Pelagibacter ubique	K01890	FARSB, pheT	Multiple functions	Multiple functions	Multiple functions	887	11.7381	6.64612
Candidatus Pelagibacter ubique	K00128	ALDH	Metabolism	General Metabolism	General Metabolism	880	11.2365	5.95998
Candidatus Pelagibacter ubique	K00108	betA, CHDH	Metabolism	Amino acid metabolism	Glycine, serine and threonine metabolism [PATH:ko00260]	876	11.4607	6.28162
Candidatus Pelagibacter ubique	K00303	soxB	Metabolism	Amino acid metabolism	Glycine, serine and threonine metabolism [PATH:ko00260]	861	13.3804	6.78123
Candidatus Pelagibacter ubique	K00647	fabB	Metabolism	General Metabolism	General Metabolism	856	12.8742	6.81418
Candidatus Pelagibacter ubique	K01961	accC	Metabolism	General Metabolism	General Metabolism	853	14.4398	8.35029
Candidatus Pelagibacter ubique	K00053	ilvC	Metabolism	General Metabolism	General Metabolism	850	12.1728	7.15525
Candidatus Pelagibacter ubique	K03641	tolB	Environmental Information Processing	Membrane transport	Transporters [BR:ko02000]	848	14.2041	8.00218
Candidatus Pelagibacter ubique	K02335	polA	Multiple functions	Multiple functions	Multiple functions	844	12.3514	6.93064
Candidatus Pelagibacter ubique	K07003	K07003	Unclassified	Poorly characterized	Function unknown	836	13.9983	7.92526
Candidatus Pelagibacter ubique	K02469	gyrA	Genetic Information Processing	Replication and repair	General Replication and repair	832	14.7077	7.93285
Candidatus Pelagibacter ubique	K01662	dxs	Metabolism	General Metabolism	General Metabolism	834	13.1318	7.45167
Candidatus Pelagibacter ubique	K18138	acrB, mexB, adeJ, smeE, mtrD, cmeB	NA	NA	NA	833	11.4097	6.07141
Candidatus Pelagibacter ubique	K03702	uvrB	NA	NA	NA	822	9.88751	5.16888
Candidatus Pelagibacter ubique	K01873	VARS, valS	Multiple functions	Multiple functions	Multiple functions	812	13.7209	7.08824
Candidatus Pelagibacter ubique	K00259	ald	Metabolism	General Metabolism	General Metabolism	809	12.1454	6.86991
Candidatus Pelagibacter ubique	K03526	gcpE, ispG	Metabolism	Metabolism of terpenoids and polyketides	Terpenoid backbone biosynthesis [PATH:ko00900]	811	11.7822	7.47313
Candidatus Pelagibacter ubique	K00764	purF, PPAT	Metabolism	General Metabolism	General Metabolism	806	13.3068	7.32168
Candidatus Pelagibacter ubique	K03650	mnmE, trmE, MSS1	Genetic Information Processing	Translation	Transfer RNA biogenesis [BR:ko03016]	799	13.3319	7.72396
Candidatus Pelagibacter ubique	K00812	aspB	Metabolism	General Metabolism	General Metabolism	796	11.6594	6.71387
Candidatus Pelagibacter ubique	K03168	topA	NA	NA	NA	791	13.6099	6.98616
Candidatus Pelagibacter ubique	K00311	ETFDH	Unclassified	Metabolism	Energy metabolism	789	11.4204	6.54563
Candidatus Pelagibacter ubique	K00020	mmsB, HIBADH	Metabolism	Amino acid metabolism	Valine, leucine and isoleucine degradation [PATH:ko00280]	787	12.1541	6.53725
Candidatus Pelagibacter ubique	K03798	ftsH, hflB	NA	NA	NA	784	14.4005	8.19378
Candidatus Pelagibacter ubique	K04771	degP, htrA	NA	NA	NA	786	11.9628	7.3082
Candidatus Pelagibacter ubique	K01696	trpB	Metabolism	Amino acid metabolism	General Amino acid metabolism	785	12.1113	7.49161
Candidatus Pelagibacter ubique	K00140	mmsA, iolA, ALDH6A1	Metabolism	General Metabolism	General Metabolism	779	12.3582	7.27685
Candidatus Pelagibacter ubique	K05515	mrdA	NA	NA	NA	780	11.7465	7.15266
Candidatus Pelagibacter ubique	K02000	proV	Environmental Information Processing	Membrane transport	General Membrane transport	775	10.7945	5.94645
Candidatus Pelagibacter ubique	K09014	sufB	Unclassified	Poorly characterized	General function prediction only	773	13.573	7.56072
Candidatus Pelagibacter ubique	K07516	fadN	NA	NA	NA	766	10.8184	5.98641
Candidatus Pelagibacter ubique	K00615	E2.2.1.1, tktA, tktB	Metabolism	General Metabolism	General Metabolism	752	13.5876	7.59725
Candidatus Pelagibacter ubique	K00135	gabD	Metabolism	General Metabolism	General Metabolism	744	12.8122	7.12821
Candidatus Pelagibacter ubique	K03569	mreB	NA	NA	NA	736	14.4172	8.13661
Candidatus Pelagibacter ubique	K03703	uvrC	NA	NA	NA	728	10.8657	6.03293
Candidatus Pelagibacter ubique	K03593	mrp, NUBPL	NA	NA	NA	735	12.2194	7.71554
Candidatus Pelagibacter ubique	K00789	metK	Metabolism	Amino acid metabolism	Cysteine and methionine metabolism [PATH:ko00270]	729	14.5159	8.31004
Candidatus Pelagibacter ubique	K00031	IDH1, IDH2, icd	Multiple functions	Multiple functions	Multiple functions	724	13.2666	7.34309
Candidatus Pelagibacter ubique	K01738	cysK	Metabolism	General Metabolism	General Metabolism	718	12.7453	7.27374
Candidatus Pelagibacter ubique	K03657	uvrD, pcrA	NA	NA	NA	718	13.5961	7.60277
Candidatus Pelagibacter ubique	K01951	guaA, GMPS	Metabolism	General Metabolism	General Metabolism	717	13.2132	7.23213
Candidatus Pelagibacter ubique	K11085	msbA	NA	NA	NA	717	13.3143	8.00267
Candidatus Pelagibacter ubique	K01480	speB	Metabolism	Amino acid metabolism	Arginine and proline metabolism [PATH:ko00330]	712	12.6367	6.69012
Candidatus Pelagibacter ubique	K04087	hflC	Unclassified	Genetic information processing	Protein folding and associated processing	705	10.7126	5.93294
Candidatus Pelagibacter ubique	K00325	pntB	Metabolism	Metabolism of cofactors and vitamins	Nicotinate and nicotinamide metabolism [PATH:ko00760]	707	12.787	8.18663
Candidatus Pelagibacter ubique	K00123	fdoG, fdhF	Metabolism	General Metabolism	General Metabolism	699	10.2197	5.35192
Candidatus Pelagibacter ubique	K00344	qor, CRYZ	Unclassified	Metabolism	Energy metabolism	703	10.5877	6.17207
Candidatus Pelagibacter ubique	K02314	dnaB	Multiple functions	Multiple functions	Multiple functions	702	13.8387	8.2654
Candidatus Pelagibacter ubique	K15778	pmm-pgm	NA	NA	NA	700	13.8884	7.57232
Candidatus Pelagibacter ubique	K02358	tuf, TUFM	Multiple functions	Multiple functions	Multiple functions	691	13.314	7.82298
Candidatus Pelagibacter ubique	K00102	LDHD, dld	Metabolism	Carbohydrate metabolism	Pyruvate metabolism [PATH:ko00620]	685	9.8445	5.62553
Candidatus Pelagibacter ubique	K01996	livF	Multiple functions	Multiple functions	Multiple functions	684	11.1524	6.07397
Candidatus Pelagibacter ubique	K01354	ptrB	Multiple functions	Multiple functions	Multiple functions	686	11.6524	6.26465
Candidatus Pelagibacter ubique	K02500	hisF	Metabolism	Amino acid metabolism	Histidine metabolism [PATH:ko00340]	686	13.1792	7.27463
Candidatus Pelagibacter ubique	K01756	purB, ADSL	Metabolism	General Metabolism	General Metabolism	680	13.1579	7.53864
Candidatus Pelagibacter ubique	K00526	E1.17.4.1B, nrdB, nrdF	Multiple functions	Multiple functions	Multiple functions	678	12.339	7.17477
Candidatus Pelagibacter ubique	K01814	hisA	Metabolism	Amino acid metabolism	Histidine metabolism [PATH:ko00340]	680	12.8428	7.31675
Candidatus Pelagibacter ubique	K00602	purH	Multiple functions	Multiple functions	Multiple functions	680	13.7875	7.96661
Candidatus Pelagibacter ubique	K01938	fhs	Metabolism	General Metabolism	General Metabolism	676	12.0963	6.65009
Candidatus Pelagibacter ubique	K01740	metY	Metabolism	Amino acid metabolism	Cysteine and methionine metabolism [PATH:ko00270]	675	12.4919	6.99279
Candidatus Pelagibacter ubique	K01687	ilvD	Metabolism	General Metabolism	General Metabolism	671	14.2125	7.13446
Candidatus Pelagibacter ubique	K00324	pntA	Metabolism	Metabolism of cofactors and vitamins	Nicotinate and nicotinamide metabolism [PATH:ko00760]	675	13.7886	8.75066
Candidatus Pelagibacter ubique	K03531	ftsZ	NA	NA	NA	671	12.3533	7.59353
Candidatus Pelagibacter ubique	K01772	hemH, FECH	Metabolism	Metabolism of cofactors and vitamins	Porphyrin and chlorophyll metabolism [PATH:ko00860]	668	11.243	7.00203
Candidatus Pelagibacter ubique	K02002	proX	Environmental Information Processing	Membrane transport	General Membrane transport	664	12.5562	6.17638
Candidatus Pelagibacter ubique	K01679	E4.2.1.2B, fumC	Multiple functions	Multiple functions	Multiple functions	652	13.8859	7.98148
Candidatus Pelagibacter ubique	K01999	livK	Multiple functions	Multiple functions	Multiple functions	647	13.31	7.01542
Candidatus Pelagibacter ubique	K08963	mtnA	Metabolism	Amino acid metabolism	Cysteine and methionine metabolism [PATH:ko00270]	645	14.0261	7.73225
Candidatus Pelagibacter ubique	K01940	argG, ASS1	Multiple functions	Multiple functions	Multiple functions	641	11.999	6.67156
Candidatus Pelagibacter ubique	K01876	DARS, aspS	Multiple functions	Multiple functions	Multiple functions	637	16.4331	8.08502
Candidatus Pelagibacter ubique	K01883	CARS, cysS	Multiple functions	Multiple functions	Multiple functions	634	11.9313	6.99337
Candidatus Pelagibacter ubique	K01995	livG	Multiple functions	Multiple functions	Multiple functions	628	11.1263	6.32184
Candidatus Pelagibacter ubique	K01939	purA, ADSS	Metabolism	General Metabolism	General Metabolism	629	15.0728	7.87467
Candidatus Pelagibacter ubique	K00600	glyA, SHMT	Multiple functions	Multiple functions	Multiple functions	629	14.2383	7.50957
Candidatus Pelagibacter ubique	K08218	ampG	NA	NA	NA	627	11.5949	6.99248
Candidatus Pelagibacter ubique	K02011	afuB, fbpB	Environmental Information Processing	Membrane transport	General Membrane transport	626	10.4098	5.9447
Candidatus Pelagibacter ubique	K00566	mnmA, trmU	Genetic Information Processing	General Genetic Information Processing	General Genetic Information Processing	620	13.9188	7.86602
Candidatus Pelagibacter ubique	K17675	SUPV3L1, SUV3	Genetic Information Processing	Translation	Mitochondrial biogenesis [BR:ko03029]	620	13.5274	7.80442
Candidatus Pelagibacter ubique	K01251	E3.3.1.1, ahcY	Multiple functions	Multiple functions	Multiple functions	617	14.5313	7.76219
Candidatus Pelagibacter ubique	K01703	leuC, IPMI-L	Metabolism	General Metabolism	General Metabolism	602	12.2506	6.93125
Candidatus Pelagibacter ubique	K00382	DLD, lpd, pdhD	Multiple functions	Multiple functions	Multiple functions	603	12.2668	7.24653
Candidatus Pelagibacter ubique	K15509	hpsN	Unclassified	Metabolism	Energy metabolism	598	11.7611	6.63841
Candidatus Pelagibacter ubique	K00336	nuoG	Metabolism	Energy metabolism	Oxidative phosphorylation [PATH:ko00190]	597	13.7152	7.86634
Candidatus Pelagibacter ubique	K01990	ABC-2.A	Environmental Information Processing	Membrane transport	Transporters [BR:ko02000]	598	12.2884	6.76495
Candidatus Pelagibacter ubique	K02945	RP-S1, rpsA	Genetic Information Processing	Translation	General Translation	589	14.0991	8.34916
Candidatus Pelagibacter ubique	K01255	CARP, pepA	Metabolism	General Metabolism	General Metabolism	586	13.7578	8.33569
Candidatus Pelagibacter ubique	K03544	clpX, CLPX	NA	NA	NA	585	16.807	8.02759
Candidatus Pelagibacter ubique	K01637	E4.1.3.1, aceA	Metabolism	Carbohydrate metabolism	Glyoxylate and dicarboxylate metabolism [PATH:ko00630]	579	12.6086	7.19353
Candidatus Pelagibacter ubique	K00658	DLST, sucB	Metabolism	General Metabolism	General Metabolism	581	12.6162	7.76729
Candidatus Pelagibacter ubique	K07090	K07090	Unclassified	Poorly characterized	Function unknown	580	10.8091	6.6385
Candidatus Pelagibacter ubique	K01714	dapA	Metabolism	General Metabolism	General Metabolism	575	13.7764	7.58101
Candidatus Pelagibacter ubique	K00613	GATM	Metabolism	Amino acid metabolism	General Amino acid metabolism	573	13.2154	7.28992
Candidatus Pelagibacter ubique	K01623	ALDO	Multiple functions	Multiple functions	Multiple functions	569	12.3833	7.27002
Candidatus Pelagibacter ubique	K00285	dadA	Metabolism	Amino acid metabolism	Phenylalanine metabolism [PATH:ko00360]	568	12.5218	7.10526
Candidatus Pelagibacter ubique	K09971	aapM, bztC	NA	NA	NA	562	11.096	6.15664
Candidatus Pelagibacter ubique	K01962	accA	Metabolism	General Metabolism	General Metabolism	559	14.3732	8.39212
Candidatus Pelagibacter ubique	K00333	nuoD	Metabolism	Energy metabolism	Oxidative phosphorylation [PATH:ko00190]	557	14.9843	8.32154
Candidatus Pelagibacter ubique	K00013	hisD	Metabolism	Amino acid metabolism	Histidine metabolism [PATH:ko00340]	557	13.4816	7.99063
Candidatus Pelagibacter ubique	K00088	IMPDH, guaB	Multiple functions	Multiple functions	Multiple functions	551	14.1907	7.73348
Candidatus Pelagibacter ubique	K02052	ABC.SP.A	Multiple functions	Multiple functions	Multiple functions	542	10.8168	6.15318
Candidatus Pelagibacter ubique	K00052	leuB, IMDH	Metabolism	General Metabolism	General Metabolism	550	13.0908	6.74854
Candidatus Pelagibacter ubique	K02835	prfA, MTRF1, MRF1	Genetic Information Processing	Translation	Translation factors [BR:ko03012]	551	13.9244	8.19504
Candidatus Pelagibacter ubique	K01992	ABC-2.P	Environmental Information Processing	Membrane transport	Transporters [BR:ko02000]	551	12.9422	7.47305
Candidatus Pelagibacter ubique	K00341	nuoL	Metabolism	Energy metabolism	Oxidative phosphorylation [PATH:ko00190]	548	12.5939	7.21742
Candidatus Pelagibacter ubique	K00773	tgt, QTRT1	Genetic Information Processing	Translation	Transfer RNA biogenesis [BR:ko03016]	546	13.6536	7.79133
Candidatus Pelagibacter ubique	K01937	pyrG, CTPS	Metabolism	Nucleotide metabolism	Pyrimidine metabolism [PATH:ko00240]	543	15.8508	7.77116
Candidatus Pelagibacter ubique	K00928	lysC	Metabolism	General Metabolism	General Metabolism	544	11.8478	6.7529
Candidatus Pelagibacter ubique	K02274	coxA, ctaD	Metabolism	Energy metabolism	Oxidative phosphorylation [PATH:ko00190]	543	13.2487	7.5193
Candidatus Pelagibacter ubique	K03529	smc	Genetic Information Processing	Replication and repair	Chromosome and associated proteins [BR:ko03036]	540	13.8386	7.49637
Candidatus Pelagibacter ubique	K03502	umuC	Genetic Information Processing	Replication and repair	DNA repair and recombination proteins [BR:ko03400]	530	11.672	6.03042
Candidatus Pelagibacter ubique	K16846	suyB	Metabolism	Amino acid metabolism	Cysteine and methionine metabolism [PATH:ko00270]	537	12.3326	7.53442
Candidatus Pelagibacter ubique	K00015	gyaR, GOR1	Metabolism	Carbohydrate metabolism	Glyoxylate and dicarboxylate metabolism [PATH:ko00630]	537	10.4643	5.9324
Candidatus Pelagibacter ubique	K00666	K00666	Metabolism	Lipid metabolism	Lipid biosynthesis proteins [BR:ko01004]	536	11.8338	5.7498
Candidatus Pelagibacter ubique	K06876	K06876	Unclassified	Poorly characterized	General function prediction only	533	11.8209	6.55988
Candidatus Pelagibacter ubique	K05837	rodA, mrdB	Genetic Information Processing	Replication and repair	Chromosome and associated proteins [BR:ko03036]	532	13.0954	7.39889
Candidatus Pelagibacter ubique	K01972	E6.5.1.2, ligA, ligB	Genetic Information Processing	Replication and repair	General Replication and repair	533	14.1544	8.28514
Candidatus Pelagibacter ubique	K00412	CYTB, petB	Multiple functions	Multiple functions	Multiple functions	533	13.2904	7.42572
Candidatus Pelagibacter ubique	K01595	ppc	Metabolism	General Metabolism	General Metabolism	528	8.14207	5.09437
Candidatus Pelagibacter ubique	K00413	CYC1, CYT1, petC	Multiple functions	Multiple functions	Multiple functions	527	12.1519	6.71449
Candidatus Pelagibacter ubique	K00208	fabI	Metabolism	General Metabolism	General Metabolism	523	15.4861	8.14044
Candidatus Pelagibacter ubique	K00821	argD	Metabolism	Amino acid metabolism	General Amino acid metabolism	522	13.9324	7.3222
Candidatus Pelagibacter ubique	K00772	mtaP, MTAP	Metabolism	Amino acid metabolism	Cysteine and methionine metabolism [PATH:ko00270]	521	15.2527	8.29296
Candidatus Pelagibacter ubique	K01885	EARS, gltX	Multiple functions	Multiple functions	Multiple functions	520	13.715	7.54266
Candidatus Pelagibacter ubique	K01491	folD	Metabolism	General Metabolism	General Metabolism	521	11.987	6.54205
Candidatus Pelagibacter ubique	K00266	gltD	Metabolism	General Metabolism	General Metabolism	517	12.9653	6.75873
Candidatus Pelagibacter ubique	K01693	hisB	Metabolism	Amino acid metabolism	Histidine metabolism [PATH:ko00340]	515	13.2419	7.05078
Candidatus Pelagibacter ubique	K08300	rne	NA	NA	NA	516	14.7915	8.28168
Candidatus Pelagibacter ubique	K12574	rnj	NA	NA	NA	514	12.2651	6.97305
Candidatus Pelagibacter ubique	K09970	aapQ, bztB	NA	NA	NA	510	10.3983	5.86626
Candidatus Pelagibacter ubique	K01736	aroC	Metabolism	Amino acid metabolism	Phenylalanine, tyrosine and tryptophan biosynthesis [PATH:ko00400]	514	13.0578	7.26378
Candidatus Pelagibacter ubique	K11717	sufS	Metabolism	Metabolism of other amino acids	Selenocompound metabolism [PATH:ko00450]	506	11.6846	6.63551
Candidatus Pelagibacter ubique	K01409	KAE1, tsaD, QRI7	Genetic Information Processing	Translation	Transfer RNA biogenesis [BR:ko03016]	504	13.3339	7.2912
Candidatus Pelagibacter ubique	K02112	ATPF1B, atpD	Metabolism	Energy metabolism	General Energy metabolism	503	14.1363	7.26874
Candidatus Pelagibacter ubique	K00574	cfa	Unclassified	Cellular processes and signaling	Membrane and intracellular structural molecules	501	11.9737	6.6834
Candidatus Pelagibacter ubique	K01956	carA, CPA1	Metabolism	General Metabolism	General Metabolism	497	12.6247	7.07021
Candidatus Pelagibacter ubique	K02501	hisH	Metabolism	Amino acid metabolism	Histidine metabolism [PATH:ko00340]	494	12.4692	7.27804
Candidatus Pelagibacter ubique	K03336	iolD	Metabolism	Carbohydrate metabolism	Inositol phosphate metabolism [PATH:ko00562]	492	10.3976	5.70797
Candidatus Pelagibacter ubique	K00826	E2.6.1.42, ilvE	Metabolism	General Metabolism	General Metabolism	493	13.7901	7.67334
Candidatus Pelagibacter ubique	K03688	ubiB, aarF	Unclassified	Metabolism	Metabolism of cofactors and vitamins	492	13.9851	7.32559
Candidatus Pelagibacter ubique	K01689	ENO, eno	Multiple functions	Multiple functions	Multiple functions	493	14.0317	8.26736
Candidatus Pelagibacter ubique	K03499	trkA, ktrA	Environmental Information Processing	Membrane transport	Transporters [BR:ko02000]	490	14.2974	8.11057
Candidatus Pelagibacter ubique	K01419	hslV, clpQ	Metabolism	Enzyme families	Peptidases [BR:ko01002]	490	13.7617	7.04785
Candidatus Pelagibacter ubique	K03496	parA, soj	NA	NA	NA	490	12.7161	8.12893
Candidatus Pelagibacter ubique	K02343	dnaX	Multiple functions	Multiple functions	Multiple functions	490	13.2219	8.59839
Candidatus Pelagibacter ubique	K01760	metC	Metabolism	General Metabolism	General Metabolism	486	12.164	7.13568
Candidatus Pelagibacter ubique	K03457	TC.NCS1	Unclassified	Cellular processes and signaling	Transport	485	12.0828	6.35964
Candidatus Pelagibacter ubique	K01627	kdsA	Metabolism	Glycan biosynthesis and metabolism	General Glycan biosynthesis and metabolism	484	15.7167	7.92164
Candidatus Pelagibacter ubique	K01092	E3.1.3.25, IMPA, suhB	Multiple functions	Multiple functions	Multiple functions	485	12.6981	7.72343
Candidatus Pelagibacter ubique	K01945	purD	Metabolism	Nucleotide metabolism	Purine metabolism [PATH:ko00230]	484	13.8891	7.97398
Candidatus Pelagibacter ubique	K00611	OTC, argF, argI	Metabolism	Amino acid metabolism	Arginine biosynthesis [PATH:ko00220]	480	12.5619	7.25684
Candidatus Pelagibacter ubique	K03076	secY	NA	NA	NA	480	15.8202	8.20642
Candidatus Pelagibacter ubique	K10831	tauB	NA	NA	NA	475	12.1565	6.66155
Candidatus Pelagibacter ubique	K03517	nadA	Metabolism	Metabolism of cofactors and vitamins	Nicotinate and nicotinamide metabolism [PATH:ko00760]	473	12.6819	6.89983
Candidatus Pelagibacter ubique	K06901	pbuG	Environmental Information Processing	Membrane transport	Transporters [BR:ko02000]	470	12.5298	6.85327
Candidatus Pelagibacter ubique	K00790	murA	Metabolism	General Metabolism	General Metabolism	471	12.8093	7.69725
Candidatus Pelagibacter ubique	K00677	lpxA	Multiple functions	Multiple functions	Multiple functions	469	14.479	7.71296
Candidatus Pelagibacter ubique	K00641	metX	Metabolism	Amino acid metabolism	Cysteine and methionine metabolism [PATH:ko00270]	469	12.2341	6.52408
Candidatus Pelagibacter ubique	K01879	glyS	Multiple functions	Multiple functions	Multiple functions	466	12.0199	6.53661
Candidatus Pelagibacter ubique	K01907	AACS, acsA	Metabolism	General Metabolism	General Metabolism	464	11.6605	6.8632
Candidatus Pelagibacter ubique	K02054	ABC.SP.P1	Multiple functions	Multiple functions	Multiple functions	461	9.24891	4.5605
Candidatus Pelagibacter ubique	K03498	trkH, trkG, ktrB	Environmental Information Processing	Membrane transport	Transporters [BR:ko02000]	461	13.6429	7.46039
Candidatus Pelagibacter ubique	K21883	lra5	Metabolism	Carbohydrate metabolism	Fructose and mannose metabolism [PATH:ko00051]	457	12.9116	6.47974
Candidatus Pelagibacter ubique	K01963	accD	Metabolism	General Metabolism	General Metabolism	458	13.1841	7.27142
Candidatus Pelagibacter ubique	K09972	aapP, bztD	NA	NA	NA	456	14.2795	7.78458
Candidatus Pelagibacter ubique	K03497	parB, spo0J	NA	NA	NA	454	13.1555	8.02341
Candidatus Pelagibacter ubique	K01733	thrC	Metabolism	General Metabolism	General Metabolism	452	10.9746	5.58445
Candidatus Pelagibacter ubique	K01897	ACSL, fadD	Multiple functions	Multiple functions	Multiple functions	449	13.9565	7.28144
Candidatus Pelagibacter ubique	K18277	tmm	Metabolism	Energy metabolism	Methane metabolism [PATH:ko00680]	446	10.9158	5.26666
Candidatus Pelagibacter ubique	K09773	ppsR	Unclassified	Metabolism	Carbohydrate metabolism	448	14.4165	7.94564
Candidatus Pelagibacter ubique	K01892	HARS, hisS	Multiple functions	Multiple functions	Multiple functions	445	12.6326	6.73419
Candidatus Pelagibacter ubique	K03417	prpB	Metabolism	Carbohydrate metabolism	Propanoate metabolism [PATH:ko00640]	445	12.8522	7.25474
Candidatus Pelagibacter ubique	K00951	relA	Metabolism	Nucleotide metabolism	Purine metabolism [PATH:ko00230]	444	13.5229	7.70989
Candidatus Pelagibacter ubique	K00012	UGDH, ugd	Metabolism	Carbohydrate metabolism	General Carbohydrate metabolism	445	14.6129	7.54155
Candidatus Pelagibacter ubique	K02433	gatA, QRSL1	Genetic Information Processing	Translation	General Translation	439	11.3558	5.6838
Candidatus Pelagibacter ubique	K07305	msrB	Unclassified	Genetic information processing	Protein folding and associated processing	441	13.6412	7.41878
Candidatus Pelagibacter ubique	K03106	SRP54, ffh	NA	NA	NA	440	12.1632	6.83327
Candidatus Pelagibacter ubique	K02316	dnaG	Genetic Information Processing	Replication and repair	General Replication and repair	436	12.8381	7.52594
Candidatus Pelagibacter ubique	K00342	nuoM	Metabolism	Energy metabolism	Oxidative phosphorylation [PATH:ko00190]	441	13.0823	7.29576
Candidatus Pelagibacter ubique	K01581	E4.1.1.17, ODC1, speC, speF	Metabolism	General Metabolism	General Metabolism	437	13.3167	7.1345
Candidatus Pelagibacter ubique	K10027	crtI	Metabolism	Metabolism of terpenoids and polyketides	Carotenoid biosynthesis [PATH:ko00906]	437	12.375	7.34332
Candidatus Pelagibacter ubique	K00640	cysE	Multiple functions	Multiple functions	Multiple functions	432	12.3501	6.52848
Candidatus Pelagibacter ubique	K00138	aldB	Metabolism	Carbohydrate metabolism	General Carbohydrate metabolism	430	11.1179	5.95608
Candidatus Pelagibacter ubique	K04066	priA	NA	NA	NA	432	12.8827	7.24547
Candidatus Pelagibacter ubique	K01902	sucD	Metabolism	General Metabolism	General Metabolism	434	14.1329	7.06191
Candidatus Pelagibacter ubique	K08309	slt	Metabolism	Glycan biosynthesis and metabolism	Peptidoglycan biosynthesis and degradation proteins [BR:ko01011]	433	12.7381	7.39079
Candidatus Pelagibacter ubique	K03553	recA	NA	NA	NA	432	13.9132	6.8165
Candidatus Pelagibacter ubique	K01949	gmaS	Unclassified	Metabolism	Energy metabolism	429	11.448	6.29237
Candidatus Pelagibacter ubique	K01751	E4.3.1.15	Unclassified	Metabolism	Amino acid metabolism	428	10.6556	5.94116
Candidatus Pelagibacter ubique	K03568	tldD	Metabolism	Enzyme families	Peptidases [BR:ko01002]	424	12.0265	5.87033
Candidatus Pelagibacter ubique	K00024	mdh	Metabolism	General Metabolism	General Metabolism	427	12.7772	6.78442
Candidatus Pelagibacter ubique	K06942	ychF	Genetic Information Processing	Translation	Ribosome biogenesis [BR:ko03009]	423	14.9098	8.17374
Candidatus Pelagibacter ubique	K06213	mgtE	Environmental Information Processing	Membrane transport	Transporters [BR:ko02000]	425	15.0094	7.15133
Candidatus Pelagibacter ubique	K01647	CS, gltA	Metabolism	Carbohydrate metabolism	General Carbohydrate metabolism	419	12.4647	7.40097
Candidatus Pelagibacter ubique	K11749	rseP	NA	NA	NA	424	11.8545	6.81884
Candidatus Pelagibacter ubique	K02536	lpxD	Metabolism	Glycan biosynthesis and metabolism	General Glycan biosynthesis and metabolism	423	15.4503	8.76495
Candidatus Pelagibacter ubique	K00948	PRPS, prsA	Metabolism	General Metabolism	General Metabolism	422	14.5433	7.31019
Candidatus Pelagibacter ubique	K14393	actP	Environmental Information Processing	Membrane transport	Transporters [BR:ko02000]	415	15.8857	7.50768
Candidatus Pelagibacter ubique	K06911	K06911	Unclassified	Poorly characterized	Function unknown	416	12.6305	6.06474
Candidatus Pelagibacter ubique	K04566	lysK	NA	NA	NA	416	13.6004	7.11673
Candidatus Pelagibacter ubique	K01903	sucC	Metabolism	General Metabolism	General Metabolism	415	14.1127	7.60267
Candidatus Pelagibacter ubique	K00134	GAPDH, gapA	Multiple functions	Multiple functions	Multiple functions	411	12.8747	7.07738
Candidatus Pelagibacter ubique	K03431	glmM	Metabolism	Carbohydrate metabolism	Amino sugar and nucleotide sugar metabolism [PATH:ko00520]	411	14.207	7.73914
Candidatus Pelagibacter ubique	K01878	glyQ	Multiple functions	Multiple functions	Multiple functions	411	15.7283	7.37155
Candidatus Pelagibacter ubique	K02012	afuA, fbpA	Environmental Information Processing	Membrane transport	General Membrane transport	407	12.3002	6.54445
Candidatus Pelagibacter ubique	K10773	NTH	NA	NA	NA	407	13.696	7.74192
Candidatus Pelagibacter ubique	K03797	E3.4.21.102, prc, ctpA	Metabolism	Enzyme families	Peptidases [BR:ko01002]	407	14.6815	7.99939
Candidatus Pelagibacter ubique	K02313	dnaA	Multiple functions	Multiple functions	Multiple functions	405	14.8816	8.34351
Candidatus Pelagibacter ubique	K03217	yidC, spoIIIJ, OXA1, ccfA	NA	NA	NA	400	12.1791	6.12903
Candidatus Pelagibacter ubique	K17938	sbmA, bacA	Environmental Information Processing	Membrane transport	Transporters [BR:ko02000]	402	11.9687	6.47029
Candidatus Pelagibacter ubique	K15552	tauC	NA	NA	NA	398	11.0607	6.2381
Candidatus Pelagibacter ubique	K03522	fixB, etfA	Cellular Processes	Transport and catabolism	Exosome [BR:ko04147]	398	11.2264	5.79485
Candidatus Pelagibacter ubique	K01438	argE	Metabolism	Amino acid metabolism	Arginine biosynthesis [PATH:ko00220]	400	12.0981	6.31017
Candidatus Pelagibacter ubique	K04754	mlaA, vacJ	Unclassified	Cellular processes and signaling	Membrane and intracellular structural molecules	397	12.5285	7.99196
Candidatus Pelagibacter ubique	K00809	DHPS, dys	Unclassified	Genetic information processing	Translation proteins	397	13.0392	7.10327
Candidatus Pelagibacter ubique	K00627	DLAT, aceF, pdhC	Metabolism	Carbohydrate metabolism	General Carbohydrate metabolism	398	11.844	6.56948
Candidatus Pelagibacter ubique	K00620	argJ	Metabolism	Amino acid metabolism	Arginine biosynthesis [PATH:ko00220]	397	13.8152	7.69132
Candidatus Pelagibacter ubique	K00616	E2.2.1.2, talA, talB	Metabolism	Carbohydrate metabolism	Pentose phosphate pathway [PATH:ko00030]	397	15.3041	8.91391
Candidatus Pelagibacter ubique	K15011	regB, regS, actS	NA	NA	NA	395	11.8468	7.01378
Candidatus Pelagibacter ubique	K03313	nhaA	Environmental Information Processing	Membrane transport	Transporters [BR:ko02000]	395	15.1879	7.51441
Candidatus Pelagibacter ubique	K01358	clpP, CLPP	Multiple functions	Multiple functions	Multiple functions	395	16.6451	8.20377
Candidatus Pelagibacter ubique	K01262	pepP	Metabolism	Enzyme families	Peptidases [BR:ko01002]	396	14.2267	7.98171
Candidatus Pelagibacter ubique	K02010	afuC, fbpC	Environmental Information Processing	Membrane transport	General Membrane transport	393	10.0757	5.86918
Candidatus Pelagibacter ubique	K01867	WARS, trpS	Multiple functions	Multiple functions	Multiple functions	392	15.8689	7.8657
Candidatus Pelagibacter ubique	K23463	NA	NA	NA	NA	389	10.7945	5.347
Candidatus Pelagibacter ubique	K17486	dmdA	Metabolism	Energy metabolism	Sulfur metabolism [PATH:ko00920]	391	10.1217	5.6631
Candidatus Pelagibacter ubique	K02338	dnaN	Multiple functions	Multiple functions	Multiple functions	390	14.7484	8.61374
Candidatus Pelagibacter ubique	K03072	secD	NA	NA	NA	391	13.0006	7.37846
Candidatus Pelagibacter ubique	K11754	folC	Metabolism	Metabolism of cofactors and vitamins	Folate biosynthesis [PATH:ko00790]	390	12.2258	7.05851
Candidatus Pelagibacter ubique	K03521	fixA, etfB	Unclassified	Metabolism	Energy metabolism	388	11.1628	5.79165
Candidatus Pelagibacter ubique	K01889	FARSA, pheS	Multiple functions	Multiple functions	Multiple functions	385	13.8886	7.17935
Candidatus Pelagibacter ubique	K03297	emrE, qac, mmr, smr	Environmental Information Processing	Membrane transport	Transporters [BR:ko02000]	387	12.3005	6.65853
Candidatus Pelagibacter ubique	K00927	PGK, pgk	Multiple functions	Multiple functions	Multiple functions	386	12.7545	7.07005
Candidatus Pelagibacter ubique	K02275	coxB, ctaC	Metabolism	Energy metabolism	Oxidative phosphorylation [PATH:ko00190]	383	11.4523	5.57638
Candidatus Pelagibacter ubique	K01881	PARS, proS	Multiple functions	Multiple functions	Multiple functions	385	12.7426	7.79871
Candidatus Pelagibacter ubique	K01265	map	Metabolism	Enzyme families	Peptidases [BR:ko01002]	385	14.3545	7.5639
Candidatus Pelagibacter ubique	K06168	miaB	Genetic Information Processing	Translation	Transfer RNA biogenesis [BR:ko03016]	381	14.1824	7.77163
Candidatus Pelagibacter ubique	K09882	cobS	Metabolism	Metabolism of cofactors and vitamins	Porphyrin and chlorophyll metabolism [PATH:ko00860]	382	16.1346	7.63607
Candidatus Pelagibacter ubique	K02523	ispB	Metabolism	Metabolism of terpenoids and polyketides	General Metabolism of terpenoids and polyketides	381	13.1347	7.09802
Candidatus Pelagibacter ubique	K00612	E2.1.3.-	Unclassified	Genetic information processing	Protein folding and associated processing	383	19.0603	8.01605
Candidatus Pelagibacter ubique	K00059	fabG	Metabolism	General Metabolism	General Metabolism	382	14.3271	7.57345
Candidatus Pelagibacter ubique	K03980	murJ, mviN	NA	NA	NA	382	12.348	7.46368
Candidatus Pelagibacter ubique	K03644	lipA	Metabolism	Metabolism of cofactors and vitamins	Lipoic acid metabolism [PATH:ko00785]	380	15.4867	8.05494
Candidatus Pelagibacter ubique	K02434	gatB, PET112	Genetic Information Processing	Translation	General Translation	377	11.824	6.11697
Candidatus Pelagibacter ubique	K02056	ABC.SS.A	Environmental Information Processing	Membrane transport	Transporters [BR:ko02000]	378	10.1179	6.22441
Candidatus Pelagibacter ubique	K06890	K06890	Unclassified	Poorly characterized	Function unknown	377	13.6533	6.97754
Candidatus Pelagibacter ubique	K00864	glpK, GK	Multiple functions	Multiple functions	Multiple functions	375	11.3226	6.80181
Candidatus Pelagibacter ubique	K01698	hemB, ALAD	Multiple functions	Multiple functions	Multiple functions	372	14.9158	7.72946
Candidatus Pelagibacter ubique	K00215	dapB	Metabolism	General Metabolism	General Metabolism	372	15.3679	7.78449
Candidatus Pelagibacter ubique	K19745	acuI	Metabolism	Carbohydrate metabolism	Propanoate metabolism [PATH:ko00640]	370	10.0596	6.16523
Candidatus Pelagibacter ubique	K01599	hemE, UROD	Metabolism	Metabolism of cofactors and vitamins	Porphyrin and chlorophyll metabolism [PATH:ko00860]	370	13.2976	7.64016
Candidatus Pelagibacter ubique	K22083	mgsC	Metabolism	Energy metabolism	Methane metabolism [PATH:ko00680]	369	12.5423	6.2797
Candidatus Pelagibacter ubique	K02111	ATPF1A, atpA	Metabolism	Energy metabolism	General Energy metabolism	370	14.2576	7.4131
Candidatus Pelagibacter ubique	K00766	trpD	Metabolism	Amino acid metabolism	Phenylalanine, tyrosine and tryptophan biosynthesis [PATH:ko00400]	369	12.7592	6.97745
Candidatus Pelagibacter ubique	K00343	nuoN	Metabolism	Energy metabolism	Oxidative phosphorylation [PATH:ko00190]	368	12.3197	6.95493
Candidatus Pelagibacter ubique	K09883	cobT	Metabolism	Metabolism of cofactors and vitamins	Porphyrin and chlorophyll metabolism [PATH:ko00860]	369	13.9475	7.5813
Candidatus Pelagibacter ubique	K01916	nadE	Metabolism	Metabolism of cofactors and vitamins	Nicotinate and nicotinamide metabolism [PATH:ko00760]	366	12.6812	6.61464
Candidatus Pelagibacter ubique	K08688	E3.5.3.3	NA	NA	NA	365	12.2649	6.36538
Candidatus Pelagibacter ubique	K01874	MARS, metG	Multiple functions	Multiple functions	Multiple functions	366	16.5548	7.57392
Candidatus Pelagibacter ubique	K01657	trpE	Multiple functions	Multiple functions	Multiple functions	365	14.6382	7.7826
Candidatus Pelagibacter ubique	K02053	ABC.SP.P	Multiple functions	Multiple functions	Multiple functions	361	10.356	5.46695
Candidatus Pelagibacter ubique	K03621	plsX	NA	NA	NA	363	15.7784	7.97283
Candidatus Pelagibacter ubique	K02886	RP-L2, MRPL2, rplB	Genetic Information Processing	Translation	General Translation	362	13.7661	7.7607
Candidatus Pelagibacter ubique	K00337	nuoH	Metabolism	Energy metabolism	Oxidative phosphorylation [PATH:ko00190]	358	14.7182	7.68913
Candidatus Pelagibacter ubique	K01613	psd, PISD	Metabolism	Lipid metabolism	Glycerophospholipid metabolism [PATH:ko00564]	359	12.9408	7.41414
Candidatus Pelagibacter ubique	K16052	ynaI, mscMJ	Environmental Information Processing	Membrane transport	Transporters [BR:ko02000]	356	11.6227	6.48478
Candidatus Pelagibacter ubique	K13038	coaBC, dfp	Metabolism	Metabolism of cofactors and vitamins	Pantothenate and CoA biosynthesis [PATH:ko00770]	358	12.411	7.35896
Candidatus Pelagibacter ubique	K05539	dusA	Genetic Information Processing	Translation	Transfer RNA biogenesis [BR:ko03016]	357	14.0299	7.75183
Candidatus Pelagibacter ubique	K02967	RP-S2, MRPS2, rpsB	Genetic Information Processing	Translation	General Translation	355	15.234	7.8429
Candidatus Pelagibacter ubique	K00471	E1.14.11.1	Metabolism	Amino acid metabolism	Lysine degradation [PATH:ko00310]	357	9.98554	5.49096
Candidatus Pelagibacter ubique	K06041	kdsD, kpsF	NA	NA	NA	355	14.5506	8.26393
Candidatus Pelagibacter ubique	K01749	hemC, HMBS	Metabolism	Metabolism of cofactors and vitamins	Porphyrin and chlorophyll metabolism [PATH:ko00860]	352	11.2813	6.64409
Candidatus Pelagibacter ubique	K15012	regA, regR, actR	NA	NA	NA	351	16.1984	8.04175
Candidatus Pelagibacter ubique	K11532	glpX-SEBP	NA	NA	NA	350	13.3179	7.01993
Candidatus Pelagibacter ubique	K07018	K07018	Unclassified	Poorly characterized	Function unknown	350	17.1871	8.12087
Candidatus Pelagibacter ubique	K04518	pheA2	Metabolism	Amino acid metabolism	Phenylalanine, tyrosine and tryptophan biosynthesis [PATH:ko00400]	348	14.1853	7.75324
Candidatus Pelagibacter ubique	K00767	nadC, QPRT	Metabolism	Metabolism of cofactors and vitamins	Nicotinate and nicotinamide metabolism [PATH:ko00760]	349	11.6303	6.55006
Candidatus Pelagibacter ubique	K00240	sdhB, frdB	Metabolism	General Metabolism	General Metabolism	348	10.9084	5.93986
Candidatus Pelagibacter ubique	K00499	CMO	Metabolism	Amino acid metabolism	Glycine, serine and threonine metabolism [PATH:ko00260]	346	10.8342	5.35414
Candidatus Pelagibacter ubique	K01439	dapE	Metabolism	Amino acid metabolism	Lysine biosynthesis [PATH:ko00300]	344	12.7958	6.39866
Candidatus Pelagibacter ubique	K03545	tig	Unclassified	Genetic information processing	Protein folding and associated processing	345	13.366	7.5059
Candidatus Pelagibacter ubique	K01923	purC	Metabolism	Nucleotide metabolism	Purine metabolism [PATH:ko00230]	342	14.3097	7.75135
Candidatus Pelagibacter ubique	K01875	SARS, serS	Multiple functions	Multiple functions	Multiple functions	345	13.5993	7.28311
Candidatus Pelagibacter ubique	K03527	ispH, lytB	Metabolism	Metabolism of terpenoids and polyketides	Terpenoid backbone biosynthesis [PATH:ko00900]	341	12.0384	6.75543
Candidatus Pelagibacter ubique	K01919	gshA	Metabolism	General Metabolism	General Metabolism	341	11.5036	6.34765
Candidatus Pelagibacter ubique	K00800	aroA	Metabolism	Amino acid metabolism	Phenylalanine, tyrosine and tryptophan biosynthesis [PATH:ko00400]	340	13.2692	8.41822
Candidatus Pelagibacter ubique	K03562	tolQ	Environmental Information Processing	Membrane transport	Transporters [BR:ko02000]	336	14.4623	7.67389
Candidatus Pelagibacter ubique	K00609	pyrB, PYR2	Metabolism	General Metabolism	General Metabolism	337	13.4958	6.55812
Candidatus Pelagibacter ubique	K00104	glcD	Metabolism	Carbohydrate metabolism	Glyoxylate and dicarboxylate metabolism [PATH:ko00630]	335	10.7284	6.73131
Candidatus Pelagibacter ubique	K07110	ramB	Genetic Information Processing	Transcription	Transcription factors [BR:ko03000]	336	11.8383	6.5985
Candidatus Pelagibacter ubique	K17103	CHO1, pssA	NA	NA	NA	336	11.8435	6.94898
Candidatus Pelagibacter ubique	K00133	asd	Metabolism	General Metabolism	General Metabolism	334	11.7331	5.96471
Candidatus Pelagibacter ubique	K06196	ccdA	Environmental Information Processing	Membrane transport	Transporters [BR:ko02000]	335	11.9524	6.886
Candidatus Pelagibacter ubique	K02897	RP-L25, rplY	Genetic Information Processing	Translation	General Translation	334	13.4597	7.28189
Candidatus Pelagibacter ubique	K02652	pilB	Multiple functions	Multiple functions	Multiple functions	333	4.84921	4.98085
Candidatus Pelagibacter ubique	K01495	GCH1, folE	Metabolism	Metabolism of cofactors and vitamins	Folate biosynthesis [PATH:ko00790]	333	10.8376	5.97416
Candidatus Pelagibacter ubique	K03655	recG	NA	NA	NA	333	14.5445	7.09055
Candidatus Pelagibacter ubique	K21929	udg	NA	NA	NA	331	12.7106	6.55396
Candidatus Pelagibacter ubique	K02198	ccmF	Environmental Information Processing	Membrane transport	Transporters [BR:ko02000]	331	12.978	7.18468
Candidatus Pelagibacter ubique	K01091	gph	Metabolism	Carbohydrate metabolism	Glyoxylate and dicarboxylate metabolism [PATH:ko00630]	329	13.0066	7.18938
Candidatus Pelagibacter ubique	K11209	yghU, yfcG	Unclassified	Metabolism	Amino acid metabolism	330	11.9064	6.2992
Candidatus Pelagibacter ubique	K06187	recR	NA	NA	NA	331	14.8371	8.21683
Candidatus Pelagibacter ubique	K01866	YARS, tyrS	Multiple functions	Multiple functions	Multiple functions	330	16.1531	7.91119
Candidatus Pelagibacter ubique	K00791	miaA, TRIT1	Multiple functions	Multiple functions	Multiple functions	328	12.4334	6.98126
Candidatus Pelagibacter ubique	K02257	COX10, ctaB, cyoE	Multiple functions	Multiple functions	Multiple functions	329	11.606	6.45077
Candidatus Pelagibacter ubique	K02057	ABC.SS.P	Environmental Information Processing	Membrane transport	Transporters [BR:ko02000]	328	10.8784	6.54624
Candidatus Pelagibacter ubique	K13599	ntrX	NA	NA	NA	327	14.0617	7.74645
Candidatus Pelagibacter ubique	K01496	hisI	Metabolism	Amino acid metabolism	Histidine metabolism [PATH:ko00340]	327	12.446	6.5486
Candidatus Pelagibacter ubique	K03587	ftsI	NA	NA	NA	326	12.6425	7.47814
Candidatus Pelagibacter ubique	K00329	E1.6.5.3	Metabolism	Energy metabolism	Oxidative phosphorylation [PATH:ko00190]	326	13.6029	8.4706
Candidatus Pelagibacter ubique	K00003	E1.1.1.3	Metabolism	Amino acid metabolism	General Amino acid metabolism	325	12.1685	6.83533
Candidatus Pelagibacter ubique	K01695	trpA	Metabolism	Amino acid metabolism	General Amino acid metabolism	324	13.2431	7.47425
Candidatus Pelagibacter ubique	K01653	E2.2.1.6S, ilvH, ilvN	Metabolism	General Metabolism	General Metabolism	322	11.119	5.77043
Candidatus Pelagibacter ubique	K00606	panB	Metabolism	Metabolism of cofactors and vitamins	Pantothenate and CoA biosynthesis [PATH:ko00770]	320	12.1424	6.73692
Candidatus Pelagibacter ubique	K15918	GLYK	NA	NA	NA	318	9.72269	5.7975
Candidatus Pelagibacter ubique	K06980	ygfZ	Genetic Information Processing	Translation	Transfer RNA biogenesis [BR:ko03016]	319	11.2796	6.90393
Candidatus Pelagibacter ubique	K06287	maf	Unclassified	Cellular processes and signaling	Cell growth	318	12.7804	7.72214
Candidatus Pelagibacter ubique	K00626	E2.3.1.9, atoB	Multiple functions	Multiple functions	Multiple functions	319	13.093	7.13089
Candidatus Pelagibacter ubique	K09815	znuA	NA	NA	NA	312	10.9565	5.80958
Candidatus Pelagibacter ubique	K03149	thiG	Metabolism	Metabolism of cofactors and vitamins	Thiamine metabolism [PATH:ko00730]	316	16.0565	8.16539
Candidatus Pelagibacter ubique	K07277	SAM50, TOB55, bamA	NA	NA	NA	315	12.2004	8.13055
Candidatus Pelagibacter ubique	K00334	nuoE	Metabolism	Energy metabolism	Oxidative phosphorylation [PATH:ko00190]	315	16.0131	7.86935
Candidatus Pelagibacter ubique	K02027	ABC.MS.S	Environmental Information Processing	Membrane transport	Transporters [BR:ko02000]	310	11.0708	5.44526
Candidatus Pelagibacter ubique	K00930	argB	Metabolism	Amino acid metabolism	Arginine biosynthesis [PATH:ko00220]	313	11.2184	5.93954
Candidatus Pelagibacter ubique	K07258	dacC, dacA, dacD	NA	NA	NA	312	15.5301	7.73819
Candidatus Pelagibacter ubique	K02535	lpxC	Metabolism	Glycan biosynthesis and metabolism	General Glycan biosynthesis and metabolism	312	14.3947	8.17849
Candidatus Pelagibacter ubique	K02055	ABC.SP.S	Multiple functions	Multiple functions	Multiple functions	312	13.4791	6.32372
Candidatus Pelagibacter ubique	K03453	TC.BASS	Unclassified	Cellular processes and signaling	Transport	310	10.4807	6.35387
Candidatus Pelagibacter ubique	K02666	pilQ	Multiple functions	Multiple functions	Multiple functions	309	4.72154	4.89441
Candidatus Pelagibacter ubique	K04042	glmU	Metabolism	Carbohydrate metabolism	Amino sugar and nucleotide sugar metabolism [PATH:ko00520]	306	13.4269	7.40143
Candidatus Pelagibacter ubique	K15737	csiD	Unclassified	Poorly characterized	General function prediction only	303	12.6479	6.90993
Candidatus Pelagibacter ubique	K10020	occQ, nocQ	NA	NA	NA	302	12.5176	6.80646
Candidatus Pelagibacter ubique	K01924	murC	Metabolism	General Metabolism	General Metabolism	303	13.2254	7.18853
Candidatus Pelagibacter ubique	K01589	purK	Metabolism	Nucleotide metabolism	Purine metabolism [PATH:ko00230]	301	12.58	7.60523
Candidatus Pelagibacter ubique	K01271	pepQ	Metabolism	Enzyme families	Peptidases [BR:ko01002]	301	13.9916	6.72624
Candidatus Pelagibacter ubique	K21430	yliI	Unclassified	Metabolism	Carbohydrate metabolism	302	11.6968	6.96501
Candidatus Pelagibacter ubique	K15783	doeA	Metabolism	Amino acid metabolism	Glycine, serine and threonine metabolism [PATH:ko00260]	301	10.3198	5.49324
Candidatus Pelagibacter ubique	K08738	CYC	NA	NA	NA	302	14.2064	7.76415
Candidatus Pelagibacter ubique	K02863	RP-L1, MRPL1, rplA	Genetic Information Processing	Translation	General Translation	301	14.2866	7.83717
Candidatus Pelagibacter ubique	K01783	rpe, RPE	Metabolism	General Metabolism	General Metabolism	301	14.9562	7.95832
Candidatus Pelagibacter ubique	K00275	pdxH, PNPO	Metabolism	Metabolism of cofactors and vitamins	Vitamin B6 metabolism [PATH:ko00750]	299	13.9523	6.63324
Candidatus Pelagibacter ubique	K13581	ccrM	NA	NA	NA	295	12.8515	6.56873
Candidatus Pelagibacter ubique	K02276	coxC, ctaE	Metabolism	Energy metabolism	Oxidative phosphorylation [PATH:ko00190]	297	13.4686	7.22392
Candidatus Pelagibacter ubique	K00645	fabD	Metabolism	General Metabolism	General Metabolism	299	14.1635	7.83576
Candidatus Pelagibacter ubique	K04755	fdx	Unclassified	Metabolism	Energy metabolism	295	13.3506	7.09478
Candidatus Pelagibacter ubique	K02906	RP-L3, MRPL3, rplC	Genetic Information Processing	Translation	General Translation	293	14.3764	7.54001
Candidatus Pelagibacter ubique	K02836	prfB	Genetic Information Processing	Translation	Translation factors [BR:ko03012]	293	15.9239	7.69536
Candidatus Pelagibacter ubique	K00097	pdxA	Metabolism	Metabolism of cofactors and vitamins	Vitamin B6 metabolism [PATH:ko00750]	294	13.3153	7.34664
Candidatus Pelagibacter ubique	K02357	tsf, TSFM	Genetic Information Processing	Translation	General Translation	293	14.6151	7.74555
Candidatus Pelagibacter ubique	K02031	ABC.PE.A	Multiple functions	Multiple functions	Multiple functions	292	9.71596	5.27257
Candidatus Pelagibacter ubique	K01000	mraY	Multiple functions	Multiple functions	Multiple functions	293	14.0695	7.89208
Candidatus Pelagibacter ubique	K00147	proA	Metabolism	General Metabolism	General Metabolism	292	12.4776	6.69051
Candidatus Pelagibacter ubique	K00858	ppnK, NADK	Metabolism	Metabolism of cofactors and vitamins	Nicotinate and nicotinamide metabolism [PATH:ko00760]	292	16.9144	7.96158
Candidatus Pelagibacter ubique	K09769	K09769	Unclassified	Poorly characterized	Function unknown	291	13.8031	7.73217
Candidatus Pelagibacter ubique	K01669	phrB	Genetic Information Processing	Replication and repair	DNA repair and recombination proteins [BR:ko03400]	290	12.103	7.09799
Candidatus Pelagibacter ubique	K01716	fabA	Metabolism	Lipid metabolism	General Lipid metabolism	289	14.4173	7.32752
Candidatus Pelagibacter ubique	K01056	PTH1, pth, spoVC	Genetic Information Processing	Translation	Translation factors [BR:ko03012]	289	14.7882	7.64607
Candidatus Pelagibacter ubique	K00759	APRT, apt	Multiple functions	Multiple functions	Multiple functions	288	17.1063	7.78402
Candidatus Pelagibacter ubique	K01755	argH, ASL	Multiple functions	Multiple functions	Multiple functions	287	15.5152	7.74102
Candidatus Pelagibacter ubique	K02653	pilC	Multiple functions	Multiple functions	Multiple functions	285	6.37558	5.90814
Candidatus Pelagibacter ubique	K01704	leuD, IPMI-S	Metabolism	General Metabolism	General Metabolism	281	13.2204	7.01401
Candidatus Pelagibacter ubique	K01082	cysQ, MET22, BPNT1	Multiple functions	Multiple functions	Multiple functions	285	14.4537	7.61744
Candidatus Pelagibacter ubique	K09472	puuC, aldH	Metabolism	Amino acid metabolism	Arginine and proline metabolism [PATH:ko00330]	282	11.9158	5.81936
Candidatus Pelagibacter ubique	K09013	sufC	Environmental Information Processing	Membrane transport	Transporters [BR:ko02000]	282	13.5135	7.47256
Candidatus Pelagibacter ubique	K03179	ubiA	NA	NA	NA	283	15.0014	7.93046
Candidatus Pelagibacter ubique	K03796	bax	Unclassified	Poorly characterized	General function prediction only	280	13.381	7.52138
Candidatus Pelagibacter ubique	K03321	TC.SULP	Environmental Information Processing	Membrane transport	Transporters [BR:ko02000]	280	10.338	5.63987
Candidatus Pelagibacter ubique	K06180	rluD	Genetic Information Processing	Translation	Ribosome biogenesis [BR:ko03009]	280	13.2119	7.41663
Candidatus Pelagibacter ubique	K01011	TST, MPST, sseA	Multiple functions	Multiple functions	Multiple functions	279	11.4728	6.32847
Candidatus Pelagibacter ubique	K00979	kdsB	Metabolism	Glycan biosynthesis and metabolism	General Glycan biosynthesis and metabolism	280	12.2227	7.11095
Candidatus Pelagibacter ubique	K00748	lpxB	Metabolism	Glycan biosynthesis and metabolism	General Glycan biosynthesis and metabolism	277	15.191	7.14321
Candidatus Pelagibacter ubique	K09987	K09987	Unclassified	Poorly characterized	Function unknown	278	16.293	8.71314
Candidatus Pelagibacter ubique	K02992	RP-S7, MRPS7, rpsG	Genetic Information Processing	Translation	General Translation	277	14.6789	8.18733
Candidatus Pelagibacter ubique	K03684	rnd	Genetic Information Processing	Translation	Transfer RNA biogenesis [BR:ko03016]	276	14.9211	8.20348
Candidatus Pelagibacter ubique	K03218	rlmB	Genetic Information Processing	Translation	Ribosome biogenesis [BR:ko03009]	275	13.8891	7.72729
Candidatus Pelagibacter ubique	K01887	RARS, argS	Multiple functions	Multiple functions	Multiple functions	274	13.2793	6.79803
Candidatus Pelagibacter ubique	K00395	aprB	Metabolism	Energy metabolism	Sulfur metabolism [PATH:ko00920]	275	13.5849	7.08259
Candidatus Pelagibacter ubique	K02035	ABC.PE.S	Multiple functions	Multiple functions	Multiple functions	272	11.3692	5.63898
Candidatus Pelagibacter ubique	K03110	ftsY	NA	NA	NA	271	11.7923	6.49547
Candidatus Pelagibacter ubique	K00674	dapD	Metabolism	Amino acid metabolism	Lysine biosynthesis [PATH:ko00300]	270	11.3598	6.46879
Candidatus Pelagibacter ubique	K02601	nusG	Genetic Information Processing	General Genetic Information Processing	General Genetic Information Processing	270	14.3248	8.19032
Candidatus Pelagibacter ubique	K01628	fucA	Metabolism	Carbohydrate metabolism	Fructose and mannose metabolism [PATH:ko00051]	268	13.1998	6.8287
Candidatus Pelagibacter ubique	K00332	nuoC	Metabolism	Energy metabolism	Oxidative phosphorylation [PATH:ko00190]	270	14.329	7.83419
Candidatus Pelagibacter ubique	K02986	RP-S4, rpsD	Genetic Information Processing	Translation	General Translation	265	15.9018	7.44073
Candidatus Pelagibacter ubique	K06217	phoH, phoL	Unclassified	Cellular processes and signaling	Signal transduction mechanisms	268	14.8254	7.6623
Candidatus Pelagibacter ubique	K03560	tolR	Environmental Information Processing	Membrane transport	Transporters [BR:ko02000]	267	16.5017	7.49434
Candidatus Pelagibacter ubique	K00057	gpsA	Metabolism	Lipid metabolism	Glycerophospholipid metabolism [PATH:ko00564]	266	11.9541	6.96296
Candidatus Pelagibacter ubique	K08744	CRLS	Metabolism	Lipid metabolism	Glycerophospholipid metabolism [PATH:ko00564]	266	12.8156	6.53503
Candidatus Pelagibacter ubique	K00625	E2.3.1.8, pta	Metabolism	General Metabolism	General Metabolism	267	11.338	5.92572
Candidatus Pelagibacter ubique	K02356	efp	Genetic Information Processing	Translation	Translation factors [BR:ko03012]	265	14.1562	8.30768
Candidatus Pelagibacter ubique	K10112	msmX, msmK, malK, sugC, ggtA, msiK	NA	NA	NA	263	8.86362	5.01715
Candidatus Pelagibacter ubique	K00014	aroE	Metabolism	Amino acid metabolism	Phenylalanine, tyrosine and tryptophan biosynthesis [PATH:ko00400]	261	10.974	7.50977
Candidatus Pelagibacter ubique	K02864	RP-L10, MRPL10, rplJ	Genetic Information Processing	Translation	General Translation	262	13.8734	7.41894
Candidatus Pelagibacter ubique	K09969	aapJ, bztA	NA	NA	NA	262	14.6305	8.28854
Candidatus Pelagibacter ubique	K03592	pmbA	Metabolism	Enzyme families	Peptidases [BR:ko01002]	261	11.2575	5.93146
Candidatus Pelagibacter ubique	K02427	rlmE, rrmJ, ftsJ	Genetic Information Processing	Translation	Ribosome biogenesis [BR:ko03009]	262	11.953	6.77489
Candidatus Pelagibacter ubique	K14980	chvG	NA	NA	NA	261	11.9731	6.6006
Candidatus Pelagibacter ubique	K01356	lexA	Multiple functions	Multiple functions	Multiple functions	260	15.772	7.78454
Candidatus Pelagibacter ubique	K01920	gshB	Metabolism	General Metabolism	General Metabolism	258	11.6073	7.37085
Candidatus Pelagibacter ubique	K07736	carD	Genetic Information Processing	Transcription	Transcription factors [BR:ko03000]	259	17.305	8.24866
Candidatus Pelagibacter ubique	K03074	secF	NA	NA	NA	258	13.1934	7.26606
Candidatus Pelagibacter ubique	K00797	speE, SRM	Metabolism	General Metabolism	General Metabolism	258	12.6456	7.20612
Candidatus Pelagibacter ubique	K00411	UQCRFS1, RIP1, petA	Multiple functions	Multiple functions	Multiple functions	259	14.7608	7.19376
Candidatus Pelagibacter ubique	K00942	E2.7.4.8, gmk	Metabolism	Nucleotide metabolism	Purine metabolism [PATH:ko00230]	255	14.5032	7.96619
Candidatus Pelagibacter ubique	K07160	K07160	Unclassified	Poorly characterized	General function prediction only	255	11.5216	7.12729
Candidatus Pelagibacter ubique	K00554	trmD	Genetic Information Processing	Translation	Transfer RNA biogenesis [BR:ko03016]	250	14.0749	6.78062
Candidatus Pelagibacter ubique	K02029	ABC.PA.P	Environmental Information Processing	Membrane transport	Transporters [BR:ko02000]	249	10.1562	4.98473
Candidatus Pelagibacter ubique	K07638	envZ	NA	NA	NA	249	14.4987	7.12723
Candidatus Pelagibacter ubique	K03979	obgE, cgtA	Genetic Information Processing	Translation	Ribosome biogenesis [BR:ko03009]	249	12.8373	6.85745
Candidatus Pelagibacter ubique	K01658	trpG	Multiple functions	Multiple functions	Multiple functions	249	14.7938	7.79643
Candidatus Pelagibacter ubique	K01644	citE	Environmental Information Processing	Signal transduction	Two-component system [PATH:ko02020]	246	9.20846	5.83705
Candidatus Pelagibacter ubique	K00941	thiD	Metabolism	Metabolism of cofactors and vitamins	Thiamine metabolism [PATH:ko00730]	248	13.9078	7.63439
Candidatus Pelagibacter ubique	K02026	ABC.MS.P1	Environmental Information Processing	Membrane transport	Transporters [BR:ko02000]	246	9.09091	4.44425
Candidatus Pelagibacter ubique	K01834	PGAM, gpmA	Multiple functions	Multiple functions	Multiple functions	247	13.8922	7.01872
Candidatus Pelagibacter ubique	K23265	NA	NA	NA	NA	243	15.2113	7.71048
Candidatus Pelagibacter ubique	K09001	anmK	Unclassified	Poorly characterized	General function prediction only	242	13.269	6.86334
Candidatus Pelagibacter ubique	K02982	RP-S3, rpsC	Genetic Information Processing	Translation	General Translation	244	17.0632	8.41786
Candidatus Pelagibacter ubique	K01586	lysA	Metabolism	Amino acid metabolism	Lysine biosynthesis [PATH:ko00300]	244	15.1921	7.41272
Candidatus Pelagibacter ubique	K00931	proB	Metabolism	General Metabolism	General Metabolism	243	12.3102	7.08255
Candidatus Pelagibacter ubique	K03639	moaA, CNX2	NA	NA	NA	239	9.75278	5.02369
Candidatus Pelagibacter ubique	K02510	hpaI, hpcH	Metabolism	Amino acid metabolism	Tyrosine metabolism [PATH:ko00350]	241	11.9268	7.39001
Candidatus Pelagibacter ubique	K01778	dapF	Metabolism	Amino acid metabolism	Lysine biosynthesis [PATH:ko00300]	243	12.8415	6.2616
Candidatus Pelagibacter ubique	K09760	rmuC	Unclassified	Genetic information processing	Replication, recombination and repair proteins	241	12.4486	6.67627
Candidatus Pelagibacter ubique	K02372	fabZ	Metabolism	General Metabolism	General Metabolism	242	19.4783	7.97239
Candidatus Pelagibacter ubique	K01799	nicE, maiA	Metabolism	General Metabolism	General Metabolism	240	9.84601	5.69582
Candidatus Pelagibacter ubique	K13693	gpgS	Metabolism	Glycan biosynthesis and metabolism	Glycosyltransferases [BR:ko01003]	236	8.135	4.2864
Candidatus Pelagibacter ubique	K03438	mraW, rsmH	Genetic Information Processing	Translation	Ribosome biogenesis [BR:ko03009]	239	13.3056	6.67648
Candidatus Pelagibacter ubique	K03640	pal	Environmental Information Processing	Membrane transport	Transporters [BR:ko02000]	238	16.6643	8.35931
Candidatus Pelagibacter ubique	K00544	BHMT	Metabolism	Amino acid metabolism	General Amino acid metabolism	236	11.1849	5.29955
Candidatus Pelagibacter ubique	K02342	dnaQ	Multiple functions	Multiple functions	Multiple functions	237	14.025	8.585
Candidatus Pelagibacter ubique	K00796	folP	Metabolism	Metabolism of cofactors and vitamins	Folate biosynthesis [PATH:ko00790]	237	13.3879	7.35202
Candidatus Pelagibacter ubique	K02108	ATPF0A, atpB	Multiple functions	Multiple functions	Multiple functions	235	15.2196	7.63045
Candidatus Pelagibacter ubique	K02669	pilT	Multiple functions	Multiple functions	Multiple functions	233	7.81744	5.91491
Candidatus Pelagibacter ubique	K13609	dpkA, lhpD	NA	NA	NA	234	12.6228	5.90136
Candidatus Pelagibacter ubique	K01560	E3.8.1.2	Metabolism	Xenobiotics biodegradation and metabolism	General Xenobiotics biodegradation and metabolism	233	12.2172	6.99659
Candidatus Pelagibacter ubique	K01494	dcd	Metabolism	Nucleotide metabolism	Pyrimidine metabolism [PATH:ko00240]	234	15.1966	7.7871
Candidatus Pelagibacter ubique	K14652	ribBA	NA	NA	NA	233	15.5605	7.98349
Candidatus Pelagibacter ubique	K08692	mtkB	NA	NA	NA	230	9.51522	5.89424
Candidatus Pelagibacter ubique	K01591	pyrF	Metabolism	Nucleotide metabolism	Pyrimidine metabolism [PATH:ko00240]	232	10.9377	7.1027
Candidatus Pelagibacter ubique	K09966	K09966	Unclassified	Poorly characterized	Function unknown	231	14.0155	7.43111
Candidatus Pelagibacter ubique	K01779	racD	Metabolism	General Metabolism	General Metabolism	230	13.8898	6.76863
Candidatus Pelagibacter ubique	K02025	ABC.MS.P	Environmental Information Processing	Membrane transport	Transporters [BR:ko02000]	227	9.72763	4.61484
Candidatus Pelagibacter ubique	K01611	speD, AMD1	Metabolism	Amino acid metabolism	General Amino acid metabolism	229	11.7382	6.80031
Candidatus Pelagibacter ubique	K17324	glpS	NA	NA	NA	226	9.05228	5.57482
Candidatus Pelagibacter ubique	K00817	hisC	Metabolism	General Metabolism	General Metabolism	228	11.5785	6.64212
Candidatus Pelagibacter ubique	K09808	lolC_E	NA	NA	NA	228	12.3283	7.56893
Candidatus Pelagibacter ubique	K09761	rsmE	Genetic Information Processing	Translation	Ribosome biogenesis [BR:ko03009]	226	10.4607	5.74229
Candidatus Pelagibacter ubique	K01247	alkA	Genetic Information Processing	Replication and repair	General Replication and repair	227	12.4698	6.96394
Candidatus Pelagibacter ubique	K00145	argC	Metabolism	Amino acid metabolism	Arginine biosynthesis [PATH:ko00220]	227	14.4828	7.59268
Candidatus Pelagibacter ubique	K02115	ATPF1G, atpG	Metabolism	Energy metabolism	General Energy metabolism	224	14.1674	7.37839
Candidatus Pelagibacter ubique	K03820	lnt	Unclassified	Cellular processes and signaling	Membrane and intracellular structural molecules	225	12.6858	7.46191
Candidatus Pelagibacter ubique	K07101	K07101	Unclassified	Poorly characterized	Function unknown	224	12.8825	6.91713
Candidatus Pelagibacter ubique	K00604	MTFMT, fmt	Multiple functions	Multiple functions	Multiple functions	224	13.2823	7.1415
Candidatus Pelagibacter ubique	K07738	nrdR	Genetic Information Processing	Transcription	Transcription factors [BR:ko03000]	222	14.6593	7.90532
Candidatus Pelagibacter ubique	K14981	chvI	NA	NA	NA	222	16.3052	7.91758
Candidatus Pelagibacter ubique	K04488	iscU, nifU	Unclassified	Metabolism	Energy metabolism	221	12.9663	6.91018
Candidatus Pelagibacter ubique	K10019	occM, nocM	NA	NA	NA	221	13.0794	6.71867
Candidatus Pelagibacter ubique	K02195	ccmC	Environmental Information Processing	Membrane transport	General Membrane transport	221	14.9702	7.32999
Candidatus Pelagibacter ubique	K14067	mtkA	NA	NA	NA	217	9.00776	5.30494
Candidatus Pelagibacter ubique	K01620	ltaE	Metabolism	Amino acid metabolism	Glycine, serine and threonine metabolism [PATH:ko00260]	215	10.979	5.88857
Candidatus Pelagibacter ubique	K06997	yggS, PROSC	Unclassified	Metabolism	Amino acid metabolism	218	15.5378	8.50229
Candidatus Pelagibacter ubique	K02520	infC, MTIF3	Genetic Information Processing	Translation	General Translation	217	15.373	7.25748
Candidatus Pelagibacter ubique	K01129	dgt	Metabolism	Nucleotide metabolism	Purine metabolism [PATH:ko00230]	217	14.5427	7.02483
Candidatus Pelagibacter ubique	K00568	ubiG	Metabolism	Metabolism of cofactors and vitamins	Ubiquinone and other terpenoid-quinone biosynthesis [PATH:ko00130]	218	14.0847	7.71982
Candidatus Pelagibacter ubique	K09817	znuC	NA	NA	NA	217	10.7738	5.41574
Candidatus Pelagibacter ubique	K07462	recJ	NA	NA	NA	217	14.2786	7.2578
Candidatus Pelagibacter ubique	K07147	msrP	Unclassified	Genetic information processing	Protein folding and associated processing	216	10.7696	5.59627
Candidatus Pelagibacter ubique	K02933	RP-L6, MRPL6, rplF	Genetic Information Processing	Translation	General Translation	217	14.5233	8.74777
Candidatus Pelagibacter ubique	K00304	soxD	Metabolism	Amino acid metabolism	Glycine, serine and threonine metabolism [PATH:ko00260]	217	15.0624	6.62006
Candidatus Pelagibacter ubique	K02867	RP-L11, MRPL11, rplK	Genetic Information Processing	Translation	General Translation	216	15.5686	8.17466
Candidatus Pelagibacter ubique	K17325	K17325, glpT	NA	NA	NA	211	9.77329	5.63974
Candidatus Pelagibacter ubique	K06861	lptB	NA	NA	NA	214	16.4306	8.29303
Candidatus Pelagibacter ubique	K02884	RP-L19, MRPL19, rplS	Genetic Information Processing	Translation	General Translation	214	13.5984	7.10485
Candidatus Pelagibacter ubique	K00297	metF, MTHFR	Multiple functions	Multiple functions	Multiple functions	214	12.9621	6.51145
Candidatus Pelagibacter ubique	K00254	DHODH, pyrD	Metabolism	Nucleotide metabolism	Pyrimidine metabolism [PATH:ko00240]	213	12.6582	6.53967
Candidatus Pelagibacter ubique	K01784	galE, GALE	Metabolism	Carbohydrate metabolism	General Carbohydrate metabolism	212	17.2325	9.01408
Candidatus Pelagibacter ubique	K01711	gmd, GMDS	Metabolism	Carbohydrate metabolism	General Carbohydrate metabolism	211	19.0604	8.26531
Candidatus Pelagibacter ubique	K06889	K06889	Unclassified	Poorly characterized	Function unknown	210	10.1737	5.61162
Candidatus Pelagibacter ubique	K07080	K07080	Unclassified	Poorly characterized	Function unknown	207	14.4506	6.78395
Candidatus Pelagibacter ubique	K07315	rsbU_P	Genetic Information Processing	Transcription	Transcription machinery [BR:ko03021]	200	6.00977	5.02381
Candidatus Pelagibacter ubique	K06991	K06991	Unclassified	Poorly characterized	Function unknown	205	13.1247	7.07004
Candidatus Pelagibacter ubique	K00852	rbsK, RBKS	Metabolism	Carbohydrate metabolism	Pentose phosphate pathway [PATH:ko00030]	206	11.3596	6.2606
Candidatus Pelagibacter ubique	K02493	hemK, prmC, HEMK	Genetic Information Processing	Translation	Translation factors [BR:ko03012]	205	11.8996	7.24088
Candidatus Pelagibacter ubique	K02204	thrB2	Metabolism	Amino acid metabolism	Glycine, serine and threonine metabolism [PATH:ko00260]	205	11.8847	6.46384
Candidatus Pelagibacter ubique	K07304	msrA	Unclassified	Genetic information processing	Protein folding and associated processing	203	12.1438	6.4998
Candidatus Pelagibacter ubique	K02160	accB, bccP	Metabolism	General Metabolism	General Metabolism	204	15.1263	7.98177
Candidatus Pelagibacter ubique	K09015	sufD	Unclassified	Poorly characterized	General function prediction only	203	11.0973	6.27849
Candidatus Pelagibacter ubique	K13643	iscR	Genetic Information Processing	Transcription	Transcription factors [BR:ko03000]	202	14.2634	7.48373
Candidatus Pelagibacter ubique	K00788	thiE	Metabolism	Metabolism of cofactors and vitamins	Thiamine metabolism [PATH:ko00730]	202	13.1888	7.28232
Candidatus Pelagibacter ubique	K00339	nuoJ	Metabolism	Energy metabolism	Oxidative phosphorylation [PATH:ko00190]	202	14.4819	7.06868
Candidatus Pelagibacter ubique	K03687	GRPE	NA	NA	NA	201	13.3392	7.94246
Candidatus Pelagibacter ubique	K11473	glcF	Metabolism	Carbohydrate metabolism	Glyoxylate and dicarboxylate metabolism [PATH:ko00630]	200	10.8088	6.82537
Candidatus Pelagibacter ubique	K01724	PCBD, phhB	Multiple functions	Multiple functions	Multiple functions	199	16.3164	7.56469
Candidatus Pelagibacter ubique	K07157	K07157	Unclassified	Poorly characterized	Function unknown	197	14.1959	7.79332
Candidatus Pelagibacter ubique	K06206	sfsA	Unclassified	Metabolism	Carbohydrate metabolism	196	14.3937	7.02587
Candidatus Pelagibacter ubique	K02946	RP-S10, MRPS10, rpsJ	Genetic Information Processing	Translation	General Translation	196	18.5741	7.55445
Candidatus Pelagibacter ubique	K00765	hisG	Metabolism	Amino acid metabolism	Histidine metabolism [PATH:ko00340]	196	12.0708	6.25047
Candidatus Pelagibacter ubique	K06999	K06999	Unclassified	Metabolism	Others	195	14.6611	6.66791
Candidatus Pelagibacter ubique	K02033	ABC.PE.P	Multiple functions	Multiple functions	Multiple functions	193	9.40471	5.35125
Candidatus Pelagibacter ubique	K00220	tyrC	Metabolism	General Metabolism	General Metabolism	195	11.9483	6.42774
Candidatus Pelagibacter ubique	K13482	xdhB	Metabolism	Nucleotide metabolism	Purine metabolism [PATH:ko00230]	192	10.9365	5.33339
Candidatus Pelagibacter ubique	K07146	K07146	Unclassified	Poorly characterized	General function prediction only	193	11.671	5.90073
Candidatus Pelagibacter ubique	K02259	COX15, ctaA	Multiple functions	Multiple functions	Multiple functions	192	12.9821	6.8582
Candidatus Pelagibacter ubique	K00847	E2.7.1.4, scrK	Metabolism	Carbohydrate metabolism	General Carbohydrate metabolism	192	9.90133	5.77274
Candidatus Pelagibacter ubique	K02838	frr, MRRF, RRF	Genetic Information Processing	Translation	Translation factors [BR:ko03012]	192	16.2664	7.93776
Candidatus Pelagibacter ubique	K02517	lpxL, htrB	Metabolism	Glycan biosynthesis and metabolism	General Glycan biosynthesis and metabolism	192	15.3968	7.9925
Candidatus Pelagibacter ubique	K13628	iscA	Genetic Information Processing	Translation	Transfer RNA biogenesis [BR:ko03016]	191	13.4083	6.92101
Candidatus Pelagibacter ubique	K09701	K09701	Unclassified	Poorly characterized	Function unknown	190	10.9135	6.14376
Candidatus Pelagibacter ubique	K03782	katG	NA	NA	NA	189	10.142	6.17364
Candidatus Pelagibacter ubique	K03335	iolE	Metabolism	Carbohydrate metabolism	Inositol phosphate metabolism [PATH:ko00562]	191	11.8272	6.56102
Candidatus Pelagibacter ubique	K02834	rbfA	Genetic Information Processing	Translation	Ribosome biogenesis [BR:ko03009]	191	14.9817	8.11924
Candidatus Pelagibacter ubique	K05807	bamD	Environmental Information Processing	Membrane transport	Transporters [BR:ko02000]	190	14.2111	7.77235
Candidatus Pelagibacter ubique	K03925	mraZ	Unclassified	Poorly characterized	General function prediction only	189	13.7515	7.57929
Candidatus Pelagibacter ubique	K07025	K07025	Unclassified	Poorly characterized	General function prediction only	186	11.3956	6.38157
Candidatus Pelagibacter ubique	K00228	CPOX, hemF	Metabolism	Metabolism of cofactors and vitamins	Porphyrin and chlorophyll metabolism [PATH:ko00860]	189	14.3373	7.68179
Candidatus Pelagibacter ubique	K02533	lasT	Genetic Information Processing	Translation	Transfer RNA biogenesis [BR:ko03016]	188	12.4288	7.16135
Candidatus Pelagibacter ubique	K01609	trpC	Metabolism	Amino acid metabolism	Phenylalanine, tyrosine and tryptophan biosynthesis [PATH:ko00400]	187	14.4697	7.44687
Candidatus Pelagibacter ubique	K11753	ribF	Metabolism	Metabolism of cofactors and vitamins	Riboflavin metabolism [PATH:ko00740]	186	14.684	6.67586
Candidatus Pelagibacter ubique	K02428	rdgB	Metabolism	Nucleotide metabolism	Purine metabolism [PATH:ko00230]	186	14.0846	7.3111
Candidatus Pelagibacter ubique	K01735	aroB	Metabolism	Amino acid metabolism	Phenylalanine, tyrosine and tryptophan biosynthesis [PATH:ko00400]	186	13.7344	7.58057
Candidatus Pelagibacter ubique	K00963	UGP2, galU, galF	Metabolism	Carbohydrate metabolism	General Carbohydrate metabolism	185	16.3559	7.18407
Candidatus Pelagibacter ubique	K00939	adk, AK	Multiple functions	Multiple functions	Multiple functions	185	11.8773	6.63701
Candidatus Pelagibacter ubique	K13583	gcrA	Cellular Processes	Cell growth and death	Cell cycle - Caulobacter [PATH:ko04112]	184	15.9593	8.48506
Candidatus Pelagibacter ubique	K07088	K07088	Unclassified	Poorly characterized	Function unknown	183	11.6765	6.49097
Candidatus Pelagibacter ubique	K03711	fur, zur, furB	Genetic Information Processing	Transcription	Transcription factors [BR:ko03000]	182	15.0417	7.50931
Candidatus Pelagibacter ubique	K03676	grxC, GLRX, GLRX2	Genetic Information Processing	Folding, sorting and degradation	Chaperones and folding catalysts [BR:ko03110]	182	14.3132	6.93407
Candidatus Pelagibacter ubique	K00331	nuoB	Metabolism	Energy metabolism	Oxidative phosphorylation [PATH:ko00190]	182	18.6884	8.04665
Candidatus Pelagibacter ubique	K09125	K09125	Unclassified	Poorly characterized	Function unknown	180	12.3196	7.2289
Candidatus Pelagibacter ubique	K02502	hisZ	Metabolism	Amino acid metabolism	Histidine metabolism [PATH:ko00340]	180	13.2475	6.57723
Candidatus Pelagibacter ubique	K02221	yggT	Environmental Information Processing	Membrane transport	Secretion system [BR:ko02044]	180	12.3232	6.44592
Candidatus Pelagibacter ubique	K02878	RP-L16, MRPL16, rplP	Genetic Information Processing	Translation	General Translation	179	16.7982	7.50779
Candidatus Pelagibacter ubique	K02931	RP-L5, MRPL5, rplE	Genetic Information Processing	Translation	General Translation	178	15.5934	7.28862
Candidatus Pelagibacter ubique	K01803	TPI, tpiA	Multiple functions	Multiple functions	Multiple functions	178	15.9812	7.23392
Candidatus Pelagibacter ubique	K02988	RP-S5, MRPS5, rpsE	Genetic Information Processing	Translation	General Translation	176	15.9716	8.05602
Candidatus Pelagibacter ubique	K08311	nudH	NA	NA	NA	175	14.0747	7.38966
Candidatus Pelagibacter ubique	K00655	plsC	Metabolism	Lipid metabolism	General Lipid metabolism	173	13.7941	6.93253
Candidatus Pelagibacter ubique	K09826	irr	Genetic Information Processing	Transcription	Transcription factors [BR:ko03000]	173	14.4027	6.68294
Candidatus Pelagibacter ubique	K02887	RP-L20, MRPL20, rplT	Genetic Information Processing	Translation	General Translation	173	16.8049	8.61907
Candidatus Pelagibacter ubique	K02004	ABC.CD.P	Environmental Information Processing	Membrane transport	Transporters [BR:ko02000]	172	10.7484	5.8522
Candidatus Pelagibacter ubique	K07107	ybgC	Unclassified	Poorly characterized	General function prediction only	172	13.7799	6.90542
Candidatus Pelagibacter ubique	K21071	pfk, pfp	NA	NA	NA	171	13.1061	8.66027
Candidatus Pelagibacter ubique	K15551	tauA	NA	NA	NA	171	14.1998	6.81436
Candidatus Pelagibacter ubique	K03216	trmL, cspR	Genetic Information Processing	Translation	Transfer RNA biogenesis [BR:ko03016]	171	14.3224	7.6299
Candidatus Pelagibacter ubique	K02527	kdtA, waaA	Metabolism	Glycan biosynthesis and metabolism	General Glycan biosynthesis and metabolism	170	13.1196	7.3513
Candidatus Pelagibacter ubique	K01685	uxaA	Metabolism	Carbohydrate metabolism	Pentose and glucuronate interconversions [PATH:ko00040]	169	10.7357	5.52581
Candidatus Pelagibacter ubique	K00954	E2.7.7.3A, coaD, kdtB	Metabolism	Metabolism of cofactors and vitamins	Pantothenate and CoA biosynthesis [PATH:ko00770]	169	14.7982	7.38588
Candidatus Pelagibacter ubique	K07056	rsmI	Genetic Information Processing	Translation	Ribosome biogenesis [BR:ko03009]	168	16.4387	6.44326
Candidatus Pelagibacter ubique	K00632	fadA, fadI	Metabolism	General Metabolism	General Metabolism	169	10.9339	6.07016
Candidatus Pelagibacter ubique	K00010	iolG	Metabolism	General Metabolism	General Metabolism	168	10.5377	7.01368
Candidatus Pelagibacter ubique	K03786	aroQ, qutE	Metabolism	Amino acid metabolism	Phenylalanine, tyrosine and tryptophan biosynthesis [PATH:ko00400]	167	15.5785	8.27464
Candidatus Pelagibacter ubique	K03570	mreC	Genetic Information Processing	Replication and repair	Chromosome and associated proteins [BR:ko03036]	167	10.2413	5.8368
Candidatus Pelagibacter ubique	K01710	E4.2.1.46, rfbB, rffG	Metabolism	General Metabolism	General Metabolism	166	18.0506	7.94339
Candidatus Pelagibacter ubique	K01069	gloB, HAGH	Metabolism	Carbohydrate metabolism	Pyruvate metabolism [PATH:ko00620]	166	13.3373	6.5009
Candidatus Pelagibacter ubique	K22185	xylB	Metabolism	Carbohydrate metabolism	Pentose and glucuronate interconversions [PATH:ko00040]	165	10.9921	6.22374
Candidatus Pelagibacter ubique	K02871	RP-L13, MRPL13, rplM	Genetic Information Processing	Translation	General Translation	165	15.3765	7.48767
Candidatus Pelagibacter ubique	K06153	bacA	NA	NA	NA	164	12.4755	6.04038
Candidatus Pelagibacter ubique	K02258	COX11, ctaG	Multiple functions	Multiple functions	Multiple functions	164	13.5812	6.36258
Candidatus Pelagibacter ubique	K00058	serA, PHGDH	Multiple functions	Multiple functions	Multiple functions	162	11.1085	6.615
Candidatus Pelagibacter ubique	K07566	tsaC, rimN, SUA5	NA	NA	NA	162	13.0964	6.65013
Candidatus Pelagibacter ubique	K02994	RP-S8, rpsH	Genetic Information Processing	Translation	General Translation	162	14.7642	7.85651
Candidatus Pelagibacter ubique	K01921	ddl	Multiple functions	Multiple functions	Multiple functions	162	17.0983	8.2881
Candidatus Pelagibacter ubique	K00795	ispA	Metabolism	Metabolism of terpenoids and polyketides	General Metabolism of terpenoids and polyketides	162	15.7349	7.80055
Candidatus Pelagibacter ubique	K02674	pilY1	Multiple functions	Multiple functions	Multiple functions	161	5.16052	4.56574
Candidatus Pelagibacter ubique	K01713	pheC	Metabolism	Amino acid metabolism	Phenylalanine, tyrosine and tryptophan biosynthesis [PATH:ko00400]	160	10.9407	5.58656
Candidatus Pelagibacter ubique	K09959	K09959	Unclassified	Poorly characterized	Function unknown	159	11.2524	6.08264
Candidatus Pelagibacter ubique	K01928	murE	Metabolism	General Metabolism	General Metabolism	159	13.698	7.99705
Candidatus Pelagibacter ubique	K08973	K08973	Unclassified	Poorly characterized	General function prediction only	157	13.6133	7.06837
Candidatus Pelagibacter ubique	K02058	ABC.SS.S	Environmental Information Processing	Membrane transport	Transporters [BR:ko02000]	157	12.2651	7.52303
Candidatus Pelagibacter ubique	K00241	sdhC, frdC	Metabolism	General Metabolism	General Metabolism	157	11.9739	6.33843
Candidatus Pelagibacter ubique	K16845	suyA	Metabolism	Amino acid metabolism	Cysteine and methionine metabolism [PATH:ko00270]	157	13.2067	7.09663
Candidatus Pelagibacter ubique	K09816	znuB	NA	NA	NA	156	11.1437	6.35588
Candidatus Pelagibacter ubique	K06190	ispZ	Unclassified	Cellular processes and signaling	Cell growth	157	14.3552	7.22352
Candidatus Pelagibacter ubique	K03588	ftsW, spoVE	NA	NA	NA	157	14.2985	7.99093
Candidatus Pelagibacter ubique	K06204	dksA	NA	NA	NA	155	16.2448	7.91208
Candidatus Pelagibacter ubique	K01142	E3.1.11.2, xthA	Genetic Information Processing	Replication and repair	General Replication and repair	154	14.3891	6.70122
Candidatus Pelagibacter ubique	K04075	tilS, mesJ	Genetic Information Processing	Translation	Transfer RNA biogenesis [BR:ko03016]	151	12.1943	6.64808
Candidatus Pelagibacter ubique	K03523	bioY	NA	NA	NA	153	14.9639	7.0776
Candidatus Pelagibacter ubique	K01929	murF	Multiple functions	Multiple functions	Multiple functions	151	13.9856	7.04007
Candidatus Pelagibacter ubique	K01462	PDF, def	Unclassified	Metabolism	Others	152	15.8402	7.52493
Candidatus Pelagibacter ubique	K07659	ompR	NA	NA	NA	150	16.5972	7.87141
Candidatus Pelagibacter ubique	K03424	tatD	Unclassified	Genetic information processing	Replication, recombination and repair proteins	151	15.785	7.66635
Candidatus Pelagibacter ubique	K00762	pyrE	Metabolism	Nucleotide metabolism	Pyrimidine metabolism [PATH:ko00240]	151	14.594	7.66894
Candidatus Pelagibacter ubique	K18983	gci	Metabolism	Carbohydrate metabolism	Ascorbate and aldarate metabolism [PATH:ko00053]	149	10.9612	5.59051
Candidatus Pelagibacter ubique	K18588	COQ10	Unclassified	Metabolism	Metabolism of cofactors and vitamins	149	14.9028	7.3167
Candidatus Pelagibacter ubique	K06167	phnP	Metabolism	Metabolism of other amino acids	Phosphonate and phosphinate metabolism [PATH:ko00440]	149	15.2104	7.10548
Candidatus Pelagibacter ubique	K09117	K09117	Unclassified	Poorly characterized	Function unknown	147	15.2992	6.59023
Candidatus Pelagibacter ubique	K02950	RP-S12, MRPS12, rpsL	Genetic Information Processing	Translation	General Translation	148	19.1364	7.53795
Candidatus Pelagibacter ubique	K01933	purM	Metabolism	Nucleotide metabolism	Purine metabolism [PATH:ko00230]	148	18.5809	7.73818
Candidatus Pelagibacter ubique	K00364	E1.7.1.7, guaC	Metabolism	Nucleotide metabolism	Purine metabolism [PATH:ko00230]	148	13.7697	6.81344
Candidatus Pelagibacter ubique	K06179	rluC	Genetic Information Processing	Translation	Ribosome biogenesis [BR:ko03009]	147	13.8084	6.81333
Candidatus Pelagibacter ubique	K02909	RP-L31, rpmE	Genetic Information Processing	Translation	General Translation	146	17.2169	8.48843
Candidatus Pelagibacter ubique	K07102	amgK	Metabolism	Carbohydrate metabolism	Amino sugar and nucleotide sugar metabolism [PATH:ko00520]	145	12.1793	6.69614
Candidatus Pelagibacter ubique	K05786	rarD	Environmental Information Processing	Membrane transport	Transporters [BR:ko02000]	145	14.9952	6.83404
Candidatus Pelagibacter ubique	K03470	rnhB	NA	NA	NA	145	12.431	6.8995
Candidatus Pelagibacter ubique	K12340	tolC	NA	NA	NA	144	11.1765	5.02244
Candidatus Pelagibacter ubique	K11472	glcE	Metabolism	Carbohydrate metabolism	Glyoxylate and dicarboxylate metabolism [PATH:ko00630]	144	10.76	6.40697
Candidatus Pelagibacter ubique	K07390	grxD, GLRX5	NA	NA	NA	144	16.0747	7.74967
Candidatus Pelagibacter ubique	K00075	murB	Metabolism	General Metabolism	General Metabolism	144	13.5265	7.18256
Candidatus Pelagibacter ubique	K00432	gpx	Multiple functions	Multiple functions	Multiple functions	143	15.261	6.92351
Candidatus Pelagibacter ubique	K22082	mgsB	Metabolism	Energy metabolism	Methane metabolism [PATH:ko00680]	141	10.5568	4.86682
Candidatus Pelagibacter ubique	K06895	lysE, argO	Environmental Information Processing	Membrane transport	Transporters [BR:ko02000]	142	10.7034	6.36705
Candidatus Pelagibacter ubique	K00330	nuoA	Metabolism	Energy metabolism	Oxidative phosphorylation [PATH:ko00190]	142	17.2473	7.81638
Candidatus Pelagibacter ubique	K06443	lcyB, crtL1, crtY	Metabolism	Metabolism of terpenoids and polyketides	Carotenoid biosynthesis [PATH:ko00906]	141	12.8527	7.01901
Candidatus Pelagibacter ubique	K06173	truA, PUS1	Genetic Information Processing	Translation	Transfer RNA biogenesis [BR:ko03016]	139	14.5376	6.54404
Candidatus Pelagibacter ubique	K06024	scpB	Genetic Information Processing	Replication and repair	Chromosome and associated proteins [BR:ko03036]	141	15.6491	7.86558
Candidatus Pelagibacter ubique	K03750	moeA	Metabolism	Metabolism of cofactors and vitamins	Folate biosynthesis [PATH:ko00790]	141	10.5434	5.0653
Candidatus Pelagibacter ubique	K03119	tauD	NA	NA	NA	140	11.8874	6.26279
Candidatus Pelagibacter ubique	K02935	RP-L7, MRPL12, rplL	Genetic Information Processing	Translation	General Translation	141	15.3798	8.08824
Candidatus Pelagibacter ubique	K01665	pabB	Metabolism	Metabolism of cofactors and vitamins	Folate biosynthesis [PATH:ko00790]	141	11.5164	6.26297
Candidatus Pelagibacter ubique	K11752	ribD	NA	NA	NA	140	13.4875	7.17351
Candidatus Pelagibacter ubique	K02437	gcvH, GCSH	Metabolism	General Metabolism	General Metabolism	138	13.12	5.57708
Candidatus Pelagibacter ubique	K01520	dut, DUT	Multiple functions	Multiple functions	Multiple functions	140	14.3115	7.53245
Candidatus Pelagibacter ubique	K00873	PK, pyk	Multiple functions	Multiple functions	Multiple functions	139	12.4862	8.59714
Candidatus Pelagibacter ubique	K08591	plsY	NA	NA	NA	139	13.1692	5.76507
Candidatus Pelagibacter ubique	K04080	ibpA	Genetic Information Processing	Folding, sorting and degradation	Chaperones and folding catalysts [BR:ko03110]	137	13.7532	6.66845
Candidatus Pelagibacter ubique	K01810	GPI, pgi	Multiple functions	Multiple functions	Multiple functions	139	17.6729	8.28271
Candidatus Pelagibacter ubique	K10804	tesA	NA	NA	NA	137	11.3083	5.76856
Candidatus Pelagibacter ubique	K18382	adh1	Metabolism	Carbohydrate metabolism	Propanoate metabolism [PATH:ko00640]	133	10.2287	4.64353
Candidatus Pelagibacter ubique	K02888	RP-L21, MRPL21, rplU	Genetic Information Processing	Translation	General Translation	135	14.8245	7.17874
Candidatus Pelagibacter ubique	K07395	K07395	Unclassified	Genetic information processing	Protein folding and associated processing	134	7.28681	4.40837
Candidatus Pelagibacter ubique	K03664	smpB	NA	NA	NA	134	16.2939	8.13096
Candidatus Pelagibacter ubique	K03829	yedL	Unclassified	Metabolism	Others	133	15.3431	7.19979
Candidatus Pelagibacter ubique	K03671	trxA	NA	NA	NA	133	14.4135	7.68051
Candidatus Pelagibacter ubique	K03638	moaB	Metabolism	Metabolism of cofactors and vitamins	Folate biosynthesis [PATH:ko00790]	133	14.0299	6.61973
Candidatus Pelagibacter ubique	K03118	tatC	NA	NA	NA	133	14.2024	6.9388
Candidatus Pelagibacter ubique	K05896	scpA	Genetic Information Processing	Replication and repair	Chromosome and associated proteins [BR:ko03036]	131	15.6919	6.9741
Candidatus Pelagibacter ubique	K04744	lptD, imp, ostA	Environmental Information Processing	Membrane transport	Transporters [BR:ko02000]	132	13.1502	8.77205
Candidatus Pelagibacter ubique	K03520	coxL, cutL	Unclassified	Metabolism	Energy metabolism	132	10.0826	5.50045
Candidatus Pelagibacter ubique	K03469	rnhA, RNASEH1	NA	NA	NA	132	13.5329	5.87505
Candidatus Pelagibacter ubique	K03100	lepB	NA	NA	NA	132	17.8629	7.07674
Candidatus Pelagibacter ubique	K02926	RP-L4, MRPL4, rplD	Genetic Information Processing	Translation	General Translation	132	15.264	8.06247
Candidatus Pelagibacter ubique	K14998	SURF1, SHY1	Genetic Information Processing	Translation	Mitochondrial biogenesis [BR:ko03029]	131	12.0295	5.98543
Candidatus Pelagibacter ubique	K00940	ndk, NME	Multiple functions	Multiple functions	Multiple functions	131	17.2047	8.14478
Candidatus Pelagibacter ubique	K16011	algA, xanB, rfbA, wbpW, pslB	NA	NA	NA	128	14.4536	6.84523
Candidatus Pelagibacter ubique	K06134	COQ7	Metabolism	Metabolism of cofactors and vitamins	Ubiquinone and other terpenoid-quinone biosynthesis [PATH:ko00130]	130	15.3277	7.0431
Candidatus Pelagibacter ubique	K13292	lgt, umpA	Unclassified	Metabolism	Lipid metabolism	129	15.9649	7.19582
Candidatus Pelagibacter ubique	K01118	acpD, azoR	Unclassified	Metabolism	Others	129	11.9056	5.6941
Candidatus Pelagibacter ubique	K02876	RP-L15, MRPL15, rplO	Genetic Information Processing	Translation	General Translation	127	16.3812	7.48729
Candidatus Pelagibacter ubique	K01918	panC	Metabolism	General Metabolism	General Metabolism	128	11.9296	6.92925
Candidatus Pelagibacter ubique	K00946	thiL	Metabolism	Metabolism of cofactors and vitamins	Thiamine metabolism [PATH:ko00730]	128	11.3208	6.66472
Candidatus Pelagibacter ubique	K06929	K06929	Unclassified	Poorly characterized	Function unknown	127	12.1136	5.58139
Candidatus Pelagibacter ubique	K00338	nuoI	Metabolism	Energy metabolism	Oxidative phosphorylation [PATH:ko00190]	127	16.7767	8.04767
Candidatus Pelagibacter ubique	K22081	mgsA	Metabolism	Energy metabolism	Methane metabolism [PATH:ko00680]	125	10.3594	5.08145
Candidatus Pelagibacter ubique	K17735	lcdH, cdhA	Unclassified	Metabolism	Lipid metabolism	126	9.36963	5.65624
Candidatus Pelagibacter ubique	K10440	rbsC	NA	NA	NA	126	11.0905	6.17838
Candidatus Pelagibacter ubique	K11940	hspQ	Genetic Information Processing	Replication and repair	Chromosome and associated proteins [BR:ko03036]	125	19.7176	7.48844
Candidatus Pelagibacter ubique	K02379	fdhD	Unclassified	Metabolism	Energy metabolism	125	11.6447	5.31943
Candidatus Pelagibacter ubique	K22186	xylD	Metabolism	Carbohydrate metabolism	Pentose and glucuronate interconversions [PATH:ko00040]	122	9.61205	4.51941
Candidatus Pelagibacter ubique	K17316	gtsB, glcF	NA	NA	NA	122	9.49165	5.11359
Candidatus Pelagibacter ubique	K07113	fxsA	Unclassified	Poorly characterized	General function prediction only	124	13.6233	7.67277
Candidatus Pelagibacter ubique	K01808	rpiB	Metabolism	General Metabolism	General Metabolism	122	14.9647	7.07488
Candidatus Pelagibacter ubique	K17317	gtsC, glcG	NA	NA	NA	122	9.39965	4.6161
Candidatus Pelagibacter ubique	K07447	ruvX	Unclassified	Genetic information processing	Replication, recombination and repair proteins	123	12.757	6.0642
Candidatus Pelagibacter ubique	K00973	E2.7.7.24, rfbA, rffH	Metabolism	General Metabolism	General Metabolism	123	19.7778	7.70975
Candidatus Pelagibacter ubique	K03474	pdxJ	Metabolism	Metabolism of cofactors and vitamins	Vitamin B6 metabolism [PATH:ko00750]	121	17.7863	7.36814
Candidatus Pelagibacter ubique	K10563	mutM, fpg	NA	NA	NA	120	15.6566	7.85604
Candidatus Pelagibacter ubique	K03801	lipB	Metabolism	Metabolism of cofactors and vitamins	Lipoic acid metabolism [PATH:ko00785]	120	13.8723	6.66154
Candidatus Pelagibacter ubique	K02114	ATPF1E, atpC	Metabolism	Energy metabolism	General Energy metabolism	120	12.9505	7.19681
Candidatus Pelagibacter ubique	K02003	ABC.CD.A	Environmental Information Processing	Membrane transport	Transporters [BR:ko02000]	119	12.4917	6.42415
Candidatus Pelagibacter ubique	K00793	ribE, RIB5	Metabolism	Metabolism of cofactors and vitamins	Riboflavin metabolism [PATH:ko00740]	120	14.941	6.88161
Candidatus Pelagibacter ubique	K00019	E1.1.1.30, bdh	Metabolism	General Metabolism	General Metabolism	120	12.9406	6.75457
Candidatus Pelagibacter ubique	K03503	umuD	NA	NA	NA	119	14.7312	7.54533
Candidatus Pelagibacter ubique	K03185	ubiH	Metabolism	Metabolism of cofactors and vitamins	Ubiquinone and other terpenoid-quinone biosynthesis [PATH:ko00130]	119	12.0964	8.01561
Candidatus Pelagibacter ubique	K01719	hemD, UROS	Metabolism	Metabolism of cofactors and vitamins	Porphyrin and chlorophyll metabolism [PATH:ko00860]	119	11.8138	6.31336
Candidatus Pelagibacter ubique	K13256	psiE	Unclassified	Poorly characterized	General function prediction only	118	13.1906	6.2352
Candidatus Pelagibacter ubique	K02952	RP-S13, rpsM	Genetic Information Processing	Translation	General Translation	118	17.1487	7.74672
Candidatus Pelagibacter ubique	K02109	ATPF0B, atpF	Metabolism	Energy metabolism	General Energy metabolism	118	15.531	7.47754
Candidatus Pelagibacter ubique	K01141	sbcB, exoI	Genetic Information Processing	Replication and repair	General Replication and repair	118	11.0333	6.28948
Candidatus Pelagibacter ubique	K06955	K06955	Unclassified	Poorly characterized	Function unknown	117	11.1034	6.61891
Candidatus Pelagibacter ubique	K03501	gidB, rsmG	NA	NA	NA	117	12.7253	7.1886
Candidatus Pelagibacter ubique	K07117	K07117	Unclassified	Poorly characterized	Function unknown	115	13.6223	7.18957
Candidatus Pelagibacter ubique	K02199	ccmG, dsbE	Genetic Information Processing	Folding, sorting and degradation	Chaperones and folding catalysts [BR:ko03110]	115	12.2002	6.76525
Candidatus Pelagibacter ubique	K18702	uctC	Unclassified	Metabolism	Energy metabolism	114	9.48842	5.57353
Candidatus Pelagibacter ubique	K09747	K09747	Unclassified	Poorly characterized	Function unknown	114	15.8492	8.14177
Candidatus Pelagibacter ubique	K07246	ttuC, dmlA	NA	NA	NA	113	13.995	7.32365
Candidatus Pelagibacter ubique	K03685	rnc, DROSHA, RNT1	NA	NA	NA	114	13.8168	7.55196
Candidatus Pelagibacter ubique	K02034	ABC.PE.P1	Multiple functions	Multiple functions	Multiple functions	114	9.96968	5.03988
Candidatus Pelagibacter ubique	K00549	metE	Metabolism	General Metabolism	General Metabolism	112	8.51896	4.82523
Candidatus Pelagibacter ubique	K09967	K09967	Unclassified	Poorly characterized	Function unknown	113	9.4658	5.57803
Candidatus Pelagibacter ubique	K09710	ybeB	Genetic Information Processing	Translation	Ribosome biogenesis [BR:ko03009]	113	16.5963	7.85419
Candidatus Pelagibacter ubique	K05810	yfiH	Unclassified	Metabolism	Amino acid metabolism	113	14.2185	6.91542
Candidatus Pelagibacter ubique	K03075	secG	NA	NA	NA	113	17.9658	7.02297
Candidatus Pelagibacter ubique	K02518	infA	Genetic Information Processing	Translation	Translation factors [BR:ko03012]	113	17.7368	6.88381
Candidatus Pelagibacter ubique	K02291	crtB	Metabolism	Metabolism of terpenoids and polyketides	General Metabolism of terpenoids and polyketides	111	11.9259	6.11205
Candidatus Pelagibacter ubique	K01207	nagZ	Multiple functions	Multiple functions	Multiple functions	111	13.8832	6.66942
Candidatus Pelagibacter ubique	K00340	nuoK	Metabolism	Energy metabolism	Oxidative phosphorylation [PATH:ko00190]	111	16.0174	7.77003
Candidatus Pelagibacter ubique	K08305	mltB	Metabolism	Glycan biosynthesis and metabolism	Peptidoglycan biosynthesis and degradation proteins [BR:ko01011]	110	16.4906	7.43695
Candidatus Pelagibacter ubique	K02996	RP-S9, MRPS9, rpsI	Genetic Information Processing	Translation	General Translation	110	18.3334	7.21747
Candidatus Pelagibacter ubique	K01095	pgpA	Metabolism	Lipid metabolism	Glycerophospholipid metabolism [PATH:ko00564]	110	14.1103	7.13065
Candidatus Pelagibacter ubique	K00794	ribH, RIB4	Metabolism	Metabolism of cofactors and vitamins	Riboflavin metabolism [PATH:ko00740]	110	15.5366	7.66217
Candidatus Pelagibacter ubique	K17315	gtsA, glcE	NA	NA	NA	108	11.037	5.12035
Candidatus Pelagibacter ubique	K01759	GLO1, gloA	Metabolism	Carbohydrate metabolism	Pyruvate metabolism [PATH:ko00620]	109	13.9276	6.93168
Candidatus Pelagibacter ubique	K06916	zapE	Genetic Information Processing	Replication and repair	Chromosome and associated proteins [BR:ko03036]	108	11.0462	6.81267
Candidatus Pelagibacter ubique	K06001	trpB	NA	NA	NA	107	10.2798	5.29874
Candidatus Pelagibacter ubique	K00945	cmk	Metabolism	Nucleotide metabolism	Pyrimidine metabolism [PATH:ko00240]	108	16.329	8.62592
Candidatus Pelagibacter ubique	K17247	msrQ	Unclassified	Genetic information processing	Protein folding and associated processing	107	9.87997	5.4208
Candidatus Pelagibacter ubique	K03575	mutY	NA	NA	NA	106	11.688	5.52487
Candidatus Pelagibacter ubique	K02890	RP-L22, MRPL22, rplV	Genetic Information Processing	Translation	General Translation	106	14.6445	8.00453
Candidatus Pelagibacter ubique	K02874	RP-L14, MRPL14, rplN	Genetic Information Processing	Translation	General Translation	106	18.6121	8.27922
Candidatus Pelagibacter ubique	K13598	ntrY	NA	NA	NA	105	15.2884	7.62213
Candidatus Pelagibacter ubique	K12506	ispDF	Metabolism	Metabolism of terpenoids and polyketides	Terpenoid backbone biosynthesis [PATH:ko00900]	105	11.8959	7.30774
Candidatus Pelagibacter ubique	K03624	greA	Genetic Information Processing	Transcription	Transcription machinery [BR:ko03021]	105	17.4274	7.66514
Candidatus Pelagibacter ubique	K01925	murD	Metabolism	General Metabolism	General Metabolism	105	13.2677	6.27845
Candidatus Pelagibacter ubique	K01126	E3.1.4.46, glpQ, ugpQ	Metabolism	Lipid metabolism	Glycerophospholipid metabolism [PATH:ko00564]	105	9.7751	5.57016
Candidatus Pelagibacter ubique	K09949	K09949	Unclassified	Poorly characterized	Function unknown	104	15.6374	7.91361
Candidatus Pelagibacter ubique	K06925	tsaE	Genetic Information Processing	Translation	Transfer RNA biogenesis [BR:ko03016]	104	12.3058	5.72209
Candidatus Pelagibacter ubique	K06137	pqqC	Unclassified	Metabolism	Metabolism of cofactors and vitamins	104	14.4515	8.64271
Candidatus Pelagibacter ubique	K03564	BCP, PRXQ, DOT5	Unclassified	Genetic information processing	Protein folding and associated processing	104	12.7287	6.98865
Candidatus Pelagibacter ubique	K02528	ksgA	Genetic Information Processing	Translation	Ribosome biogenesis [BR:ko03009]	104	16.9381	7.36082
Candidatus Pelagibacter ubique	K10018	occT, nocT	NA	NA	NA	103	13.0908	7.05777
Candidatus Pelagibacter ubique	K03111	ssb	NA	NA	NA	103	13.6115	7.7262
Candidatus Pelagibacter ubique	K02902	RP-L28, MRPL28, rpmB	Genetic Information Processing	Translation	General Translation	103	15.1865	7.28429
Candidatus Pelagibacter ubique	K00305	soxG	Metabolism	Amino acid metabolism	Glycine, serine and threonine metabolism [PATH:ko00260]	103	9.71732	4.18624
Candidatus Pelagibacter ubique	K00099	dxr	Metabolism	Metabolism of terpenoids and polyketides	Terpenoid backbone biosynthesis [PATH:ko00900]	103	18.0253	8.34901
Candidatus Pelagibacter ubique	K04078	groES, HSPE1	NA	NA	NA	102	16.3448	7.60347
Candidatus Pelagibacter ubique	K01588	purE	Metabolism	Nucleotide metabolism	Purine metabolism [PATH:ko00230]	101	14.0985	7.007
Candidatus Pelagibacter ubique	K03101	lspA	NA	NA	NA	100	17.5911	6.92014
Candidatus Pelagibacter ubique	K02961	RP-S17, MRPS17, rpsQ	Genetic Information Processing	Translation	General Translation	100	16.6768	8.39343
Candidatus Pelagibacter ubique	K02200	ccmH	Unclassified	Cellular processes and signaling	Membrane and intracellular structural molecules	100	14.0439	6.59428
Candidatus Pelagibacter ubique	K02197	ccmE	Unclassified	Cellular processes and signaling	Membrane and intracellular structural molecules	100	16.1437	7.46161
Candidatus Pelagibacter ubique	K02654	pilD, pppA	Multiple functions	Multiple functions	Multiple functions	99	7.01684	6.44624
Candidatus Pelagibacter ubique	K00912	lpxK	Metabolism	Glycan biosynthesis and metabolism	General Glycan biosynthesis and metabolism	99	13.2151	7.81708
Candidatus Pelagibacter ubique	K09810	lolD	NA	NA	NA	98	11.946	7.06623
Candidatus Pelagibacter ubique	K02965	RP-S19, rpsS	Genetic Information Processing	Translation	General Translation	98	15.558	7.78081
Candidatus Pelagibacter ubique	K03525	coaX	Metabolism	Metabolism of cofactors and vitamins	Pantothenate and CoA biosynthesis [PATH:ko00770]	97	12.8376	6.75303
Candidatus Pelagibacter ubique	K01578	MLYCD	Multiple functions	Multiple functions	Multiple functions	97	8.09884	5.27638
Candidatus Pelagibacter ubique	K07276	K07276	Unclassified	Poorly characterized	Function unknown	96	11.4747	6.01797
Candidatus Pelagibacter ubique	K01561	dehH	Metabolism	Xenobiotics biodegradation and metabolism	General Xenobiotics biodegradation and metabolism	95	10.1106	6.27083
Candidatus Pelagibacter ubique	K00969	nadD	Metabolism	Metabolism of cofactors and vitamins	Nicotinate and nicotinamide metabolism [PATH:ko00760]	96	13.5669	6.87029
Candidatus Pelagibacter ubique	K18166	FOXRED1	Genetic Information Processing	Translation	Mitochondrial biogenesis [BR:ko03029]	95	12.7806	6.64105
Candidatus Pelagibacter ubique	K00737	MGAT3	Metabolism	Glycan biosynthesis and metabolism	General Glycan biosynthesis and metabolism	94	14.2029	7.79977
Candidatus Pelagibacter ubique	K09823	zur	NA	NA	NA	93	12.1355	5.92661
Candidatus Pelagibacter ubique	K03637	moaC, CNX3	NA	NA	NA	93	11.6922	6.1733
Candidatus Pelagibacter ubique	K03183	ubiE	Metabolism	Metabolism of cofactors and vitamins	Ubiquinone and other terpenoid-quinone biosynthesis [PATH:ko00130]	93	14.0194	7.50106
Candidatus Pelagibacter ubique	K00286	proC	Metabolism	Amino acid metabolism	Arginine and proline metabolism [PATH:ko00330]	93	13.1991	5.75942
Candidatus Pelagibacter ubique	K03530	hupB	NA	NA	NA	91	19.2319	7.61123
Candidatus Pelagibacter ubique	K14274	xylC	Metabolism	Carbohydrate metabolism	Pentose and glucuronate interconversions [PATH:ko00040]	90	10.1737	5.24601
Candidatus Pelagibacter ubique	K01477	alc, ALLC	Metabolism	Nucleotide metabolism	Purine metabolism [PATH:ko00230]	90	11.5785	5.55988
Candidatus Pelagibacter ubique	K02879	RP-L17, MRPL17, rplQ	Genetic Information Processing	Translation	General Translation	89	17.7795	8.48682
Candidatus Pelagibacter ubique	K05770	TSPO, BZRP	NA	NA	NA	88	12.3232	6.72426
Candidatus Pelagibacter ubique	K02044	phnD	Environmental Information Processing	Membrane transport	General Membrane transport	88	15.5456	8.37316
Candidatus Pelagibacter ubique	K02990	RP-S6, MRPS6, rpsF	Genetic Information Processing	Translation	General Translation	86	18.6666	7.11663
Candidatus Pelagibacter ubique	K21405	acoR	Genetic Information Processing	Transcription	Transcription factors [BR:ko03000]	86	9.32268	4.35535
Candidatus Pelagibacter ubique	K11175	purN	NA	NA	NA	85	13.393	7.93932
Candidatus Pelagibacter ubique	K07795	tctC	NA	NA	NA	84	16.5496	7.25052
Candidatus Pelagibacter ubique	K09767	yajQ	Unclassified	Cellular processes and signaling	Signal transduction mechanisms	83	13.8249	6.32735
Candidatus Pelagibacter ubique	K02881	RP-L18, MRPL18, rplR	Genetic Information Processing	Translation	General Translation	84	16.3643	7.79688
Candidatus Pelagibacter ubique	K02954	RP-S14, MRPS14, rpsN	Genetic Information Processing	Translation	General Translation	83	16.6307	7.46225
Candidatus Pelagibacter ubique	K02377	TSTA3, fcl	Metabolism	Carbohydrate metabolism	General Carbohydrate metabolism	83	16.9466	8.78649
Candidatus Pelagibacter ubique	K02030	ABC.PA.S	Environmental Information Processing	Membrane transport	Transporters [BR:ko02000]	82	11.8719	4.9478
Candidatus Pelagibacter ubique	K02959	RP-S16, MRPS16, rpsP	Genetic Information Processing	Translation	General Translation	82	16.502	7.22233
Candidatus Pelagibacter ubique	K12454	rfbE	Metabolism	Carbohydrate metabolism	Amino sugar and nucleotide sugar metabolism [PATH:ko00520]	81	16.7885	8.87501
Candidatus Pelagibacter ubique	K05788	ihfB, himD	NA	NA	NA	81	17.4202	8.47675
Candidatus Pelagibacter ubique	K23264	NA	NA	NA	NA	80	17.3665	7.13544
Candidatus Pelagibacter ubique	K02939	RP-L9, MRPL9, rplI	Genetic Information Processing	Translation	General Translation	80	14.8007	7.97334
Candidatus Pelagibacter ubique	K00970	pcnB	Genetic Information Processing	General Genetic Information Processing	General Genetic Information Processing	79	13.211	6.76319
Candidatus Pelagibacter ubique	K03742	pncC	Metabolism	Metabolism of cofactors and vitamins	Nicotinate and nicotinamide metabolism [PATH:ko00760]	79	14.6584	7.70139
Candidatus Pelagibacter ubique	K17893	AOX1, AOX2	Unclassified	Metabolism	Energy metabolism	77	9.15229	6.56034
Candidatus Pelagibacter ubique	K11206	NIT1, ybeM	Unclassified	Metabolism	Amino acid metabolism	78	17.1389	8.91858
Candidatus Pelagibacter ubique	K06938	K06938	Unclassified	Poorly characterized	Function unknown	78	16.6889	8.00216
Candidatus Pelagibacter ubique	K03934	NDUFS1	NA	NA	NA	77	14.1491	7.71479
Candidatus Pelagibacter ubique	K02132	ATPeF1A, ATP5A1, ATP1	Multiple functions	Multiple functions	Multiple functions	78	12.1495	7.38302
Candidatus Pelagibacter ubique	K10111	malK, mtlK, thuK	NA	NA	NA	77	8.52803	4.81434
Candidatus Pelagibacter ubique	K01817	trpF	Metabolism	Amino acid metabolism	Phenylalanine, tyrosine and tryptophan biosynthesis [PATH:ko00400]	77	13.3066	6.23483
Candidatus Pelagibacter ubique	K00077	panE, apbA	Metabolism	Metabolism of cofactors and vitamins	Pantothenate and CoA biosynthesis [PATH:ko00770]	77	10.5323	5.1022
Candidatus Pelagibacter ubique	K02042	phnE	Environmental Information Processing	Membrane transport	General Membrane transport	76	15.527	7.79698
Candidatus Pelagibacter ubique	K00860	cysC	Metabolism	General Metabolism	General Metabolism	76	14.0038	7.79219
Candidatus Pelagibacter ubique	K08679	E5.1.3.6	Metabolism	Carbohydrate metabolism	Amino sugar and nucleotide sugar metabolism [PATH:ko00520]	75	18.5955	8.39307
Candidatus Pelagibacter ubique	K00690	E2.4.1.7	Metabolism	Carbohydrate metabolism	Starch and sucrose metabolism [PATH:ko00500]	75	7.26951	4.12508
Candidatus Pelagibacter ubique	K10439	rbsB	NA	NA	NA	74	11.3523	5.33958
Candidatus Pelagibacter ubique	K09948	K09948	Unclassified	Poorly characterized	Function unknown	74	16.6883	6.87026
Candidatus Pelagibacter ubique	K12452	ascC, ddhC, rfbH	Metabolism	Carbohydrate metabolism	Amino sugar and nucleotide sugar metabolism [PATH:ko00520]	72	18.5635	7.85169
Candidatus Pelagibacter ubique	K07120	K07120	Unclassified	Poorly characterized	Function unknown	72	13.5112	7.11494
Candidatus Pelagibacter ubique	K00943	tmk, DTYMK	Metabolism	Nucleotide metabolism	Pyrimidine metabolism [PATH:ko00240]	72	14.5977	7.34605
Candidatus Pelagibacter ubique	K00355	NQO1	Multiple functions	Multiple functions	Multiple functions	72	12.6085	6.1817
Candidatus Pelagibacter ubique	K02040	pstS	Multiple functions	Multiple functions	Multiple functions	71	9.75151	4.65877
Candidatus Pelagibacter ubique	K03704	cspA	Genetic Information Processing	Transcription	Transcription factors [BR:ko03000]	70	20.1916	6.64336
Candidatus Pelagibacter ubique	K06888	K06888	Unclassified	Poorly characterized	Function unknown	69	13.2478	8.61404
Candidatus Pelagibacter ubique	K05524	fdxA	Unclassified	Metabolism	Energy metabolism	69	20.4011	7.537
Candidatus Pelagibacter ubique	K02948	RP-S11, MRPS11, rpsK	Genetic Information Processing	Translation	General Translation	69	14.6542	8.61081
Candidatus Pelagibacter ubique	K00806	uppS	Metabolism	Metabolism of terpenoids and polyketides	General Metabolism of terpenoids and polyketides	68	19.375	7.95591
Candidatus Pelagibacter ubique	K06878	K06878	Unclassified	Poorly characterized	General function prediction only	67	13.198	6.93521
Candidatus Pelagibacter ubique	K02892	RP-L23, MRPL23, rplW	Genetic Information Processing	Translation	General Translation	67	17.356	7.64273
Candidatus Pelagibacter ubique	K03635	MOCS2B, moaE	NA	NA	NA	66	13.1707	5.98501
Candidatus Pelagibacter ubique	K01785	galM, GALM	Metabolism	Carbohydrate metabolism	General Carbohydrate metabolism	66	10.2751	4.99194
Candidatus Pelagibacter ubique	K01770	ispF	Metabolism	Metabolism of terpenoids and polyketides	Terpenoid backbone biosynthesis [PATH:ko00900]	66	12.6498	7.95487
Candidatus Pelagibacter ubique	K00950	folK	Metabolism	Metabolism of cofactors and vitamins	Folate biosynthesis [PATH:ko00790]	64	11.8415	6.13384
Candidatus Pelagibacter ubique	K02956	RP-S15, MRPS15, rpsO	Genetic Information Processing	Translation	General Translation	63	14.3723	8.02159
Candidatus Pelagibacter ubique	K01934	MTHFS	Metabolism	Metabolism of cofactors and vitamins	One carbon pool by folate [PATH:ko00670]	63	11.4626	7.44525
Candidatus Pelagibacter ubique	K00981	E2.7.7.41, CDS1, CDS2, cdsA	Multiple functions	Multiple functions	Multiple functions	63	16.3826	8.59837
Candidatus Pelagibacter ubique	K04764	ihfA, himA	NA	NA	NA	62	17.3824	7.45923
Candidatus Pelagibacter ubique	K02435	gatC, GATC	Genetic Information Processing	Translation	General Translation	62	12.5372	5.15901
Candidatus Pelagibacter ubique	K01243	mtnN, mtn, pfs	Metabolism	Amino acid metabolism	Cysteine and methionine metabolism [PATH:ko00270]	62	11.3813	6.52431
Candidatus Pelagibacter ubique	K00992	murU	Metabolism	Carbohydrate metabolism	Amino sugar and nucleotide sugar metabolism [PATH:ko00520]	62	11.3428	5.96521
Candidatus Pelagibacter ubique	K03941	NDUFS8	NA	NA	NA	61	17.225	9.39092
Candidatus Pelagibacter ubique	K02899	RP-L27, MRPL27, rpmA	Genetic Information Processing	Translation	General Translation	61	17.7751	7.47814
Candidatus Pelagibacter ubique	K02563	murG	Multiple functions	Multiple functions	Multiple functions	61	11.6453	6.35866
Candidatus Pelagibacter ubique	K02133	ATPeF1B, ATP5B, ATP2	Multiple functions	Multiple functions	Multiple functions	61	13.4835	7.2097
Candidatus Pelagibacter ubique	K02341	holB	Multiple functions	Multiple functions	Multiple functions	60	12.6093	6.23495
Candidatus Pelagibacter ubique	K02116	atpI	Metabolism	Energy metabolism	Photosynthesis proteins [BR:ko00194]	60	16.7471	6.41735
Candidatus Pelagibacter ubique	K03210	yajC	NA	NA	NA	59	17.5625	7.96753
Candidatus Pelagibacter ubique	K03073	secE	NA	NA	NA	58	19.5839	8.39507
Candidatus Pelagibacter ubique	K00919	ispE	Metabolism	Metabolism of terpenoids and polyketides	Terpenoid backbone biosynthesis [PATH:ko00900]	58	11.7119	5.37212
Candidatus Pelagibacter ubique	K12262	cybB	Unclassified	Metabolism	Energy metabolism	57	11.1246	5.61732
Candidatus Pelagibacter ubique	K03585	acrA, mexA, adeI, smeD, mtrC, cmeA	NA	NA	NA	57	12.524	6.31394
Candidatus Pelagibacter ubique	K02968	RP-S20, rpsT	Genetic Information Processing	Translation	General Translation	57	17.2281	7.14462
Candidatus Pelagibacter ubique	K08998	K08998	Unclassified	Poorly characterized	Function unknown	56	14.8457	7.10867
Candidatus Pelagibacter ubique	K02431	fucU, FUOM	Unclassified	Metabolism	Carbohydrate metabolism	55	10.748	4.06878
Candidatus Pelagibacter ubique	K03117	tatB	NA	NA	NA	55	15.015	7.06036
Candidatus Pelagibacter ubique	K02113	ATPF1D, atpH	Metabolism	Energy metabolism	General Energy metabolism	53	13.7926	6.5805
Candidatus Pelagibacter ubique	K13481	xdhA	Metabolism	Nucleotide metabolism	Purine metabolism [PATH:ko00230]	52	10.7017	3.94968
Candidatus Pelagibacter ubique	K05815	ugpE	NA	NA	NA	52	11.1986	4.60625
Candidatus Pelagibacter ubique	K01768	E4.6.1.1	Multiple functions	Multiple functions	Multiple functions	52	7.64222	5.40596
Candidatus Pelagibacter ubique	K00111	glpA, glpD	Metabolism	Lipid metabolism	Glycerophospholipid metabolism [PATH:ko00564]	52	10.1837	6.02373
Candidatus Pelagibacter ubique	K06941	rlmN	Genetic Information Processing	Translation	Ribosome biogenesis [BR:ko03009]	51	12.126	5.99915
Candidatus Pelagibacter ubique	K05816	ugpC	NA	NA	NA	51	9.91894	5.60325
Candidatus Pelagibacter ubique	K01483	allA	Metabolism	Nucleotide metabolism	Purine metabolism [PATH:ko00230]	51	13.1678	6.4577
Candidatus Pelagibacter ubique	K17323	glpQ	NA	NA	NA	50	10.979	8.07221
Candidatus Pelagibacter ubique	K02078	acpP	Metabolism	Lipid metabolism	Fatty acid biosynthesis [PATH:ko00061]	50	18.8916	8.24086
Candidatus Pelagibacter ubique	K00891	E2.7.1.71, aroK, aroL	Metabolism	Amino acid metabolism	Phenylalanine, tyrosine and tryptophan biosynthesis [PATH:ko00400]	50	14.292	7.0112
Candidatus Pelagibacter ubique	K07112	K07112	Unclassified	Poorly characterized	Function unknown	48	9.63039	5.78923
Candidatus Pelagibacter ubique	K02650	pilA	Multiple functions	Multiple functions	Multiple functions	49	9.18552	6.91521
Candidatus Pelagibacter ubique	K05814	ugpA	NA	NA	NA	48	11.4234	5.1649
Candidatus Pelagibacter ubique	K15977	K15977	Unclassified	Metabolism	Others	47	12.2151	7.30676
Candidatus Pelagibacter ubique	K07636	phoR	NA	NA	NA	47	9.67554	4.11975
Candidatus Pelagibacter ubique	K02037	pstC	Environmental Information Processing	Membrane transport	General Membrane transport	47	10.3097	4.30771
Candidatus Pelagibacter ubique	K00235	SDHB, SDH2	Multiple functions	Multiple functions	Multiple functions	46	16.5614	7.1881
Candidatus Pelagibacter ubique	K16922	yydH	Metabolism	Enzyme families	Peptidases [BR:ko01002]	45	6.69625	4.09181
Candidatus Pelagibacter ubique	K14742	tsaB	Genetic Information Processing	Translation	Transfer RNA biogenesis [BR:ko03016]	45	14.7812	6.82245
Candidatus Pelagibacter ubique	K10778	ada	NA	NA	NA	44	14.766	6.05295
Candidatus Pelagibacter ubique	K08351	bisC	NA	NA	NA	44	5.64169	3.33626
Candidatus Pelagibacter ubique	K03524	birA	NA	NA	NA	43	12.4819	5.53379
Candidatus Pelagibacter ubique	K02039	phoU	Unclassified	Cellular processes and signaling	Inorganic ion transport and metabolism	43	10.7162	3.99879
Candidatus Pelagibacter ubique	K00558	DNMT1, dcm	Multiple functions	Multiple functions	Multiple functions	43	13.4497	8.30331
Candidatus Pelagibacter ubique	K01790	rfbC, rmlC	Metabolism	General Metabolism	General Metabolism	42	17.5665	9.15574
Candidatus Pelagibacter ubique	K00261	GLUD1_2, gdhA	Multiple functions	Multiple functions	Multiple functions	41	7.33186	4.09744
Candidatus Pelagibacter ubique	K07402	xdhC	Unclassified	Genetic information processing	Protein folding and associated processing	40	11.2098	6.93626
Candidatus Pelagibacter ubique	K02963	RP-S18, MRPS18, rpsR	Genetic Information Processing	Translation	General Translation	40	21.1735	6.18588
Candidatus Pelagibacter ubique	K00064	E1.1.1.122	Metabolism	Carbohydrate metabolism	General Carbohydrate metabolism	40	13.964	7.13685
Candidatus Pelagibacter ubique	K07042	ybeY, yqfG	Genetic Information Processing	Translation	Ribosome biogenesis [BR:ko03009]	39	16.4198	7.74859
Candidatus Pelagibacter ubique	K03937	NDUFS4	NA	NA	NA	39	16.7703	8.26969
Candidatus Pelagibacter ubique	K03752	mobA	Metabolism	Metabolism of cofactors and vitamins	Folate biosynthesis [PATH:ko00790]	39	11.7243	4.91417
Candidatus Pelagibacter ubique	K02895	RP-L24, MRPL24, rplX	Genetic Information Processing	Translation	General Translation	39	19.6999	7.75687
Candidatus Pelagibacter ubique	K02038	pstA	Environmental Information Processing	Membrane transport	General Membrane transport	38	9.0059	4.1328
Candidatus Pelagibacter ubique	K19265	gpr	Unclassified	Metabolism	Carbohydrate metabolism	38	10.5865	4.96228
Candidatus Pelagibacter ubique	K01426	E3.5.1.4, amiE	Metabolism	General Metabolism	General Metabolism	38	8.84832	5.42485
Candidatus Pelagibacter ubique	K00474	TMLHE	Metabolism	Amino acid metabolism	Lysine degradation [PATH:ko00310]	38	8.13006	4.64638
Candidatus Pelagibacter ubique	K05813	ugpB	NA	NA	NA	37	15.1177	7.81667
Candidatus Pelagibacter ubique	K00122	FDH	Metabolism	General Metabolism	General Metabolism	37	9.26361	4.96683
Candidatus Pelagibacter ubique	K05878	dhaK	Metabolism	Lipid metabolism	Glycerolipid metabolism [PATH:ko00561]	36	10.6353	5.50965
Candidatus Pelagibacter ubique	K02041	phnC	Environmental Information Processing	Membrane transport	General Membrane transport	36	14.6282	7.71443
Candidatus Pelagibacter ubique	K00859	coaE	Metabolism	Metabolism of cofactors and vitamins	Pantothenate and CoA biosynthesis [PATH:ko00770]	36	13.8218	8.9599
Candidatus Pelagibacter ubique	K00124	fdoH	Metabolism	General Metabolism	General Metabolism	36	11.6942	4.87861
Candidatus Pelagibacter ubique	K21817	blh	Unclassified	Metabolism	Metabolism of cofactors and vitamins	35	11.0731	4.25058
Candidatus Pelagibacter ubique	K02036	pstB	Environmental Information Processing	Membrane transport	General Membrane transport	35	10.4078	4.47781
Candidatus Pelagibacter ubique	K07461	K07461	Unclassified	Genetic information processing	Replication, recombination and repair proteins	34	15.7953	7.30465
Candidatus Pelagibacter ubique	K03327	TC.MATE, SLC47A, norM, mdtK, dinF	Environmental Information Processing	Membrane transport	Transporters [BR:ko02000]	33	9.7453	5.6442
Candidatus Pelagibacter ubique	K00067	rfbD, rmlD	Metabolism	General Metabolism	General Metabolism	34	17.0701	8.69092
Candidatus Pelagibacter ubique	K21147	moeZR, moeBR	Genetic Information Processing	Folding, sorting and degradation	Sulfur relay system [PATH:ko04122]	33	11.0081	5.55623
Candidatus Pelagibacter ubique	K21029	moeB	Genetic Information Processing	Folding, sorting and degradation	Sulfur relay system [PATH:ko04122]	33	13.0817	7.16189
Candidatus Pelagibacter ubique	K07657	phoB	NA	NA	NA	33	11.3505	3.86027
Candidatus Pelagibacter ubique	K06127	COQ5	Metabolism	Metabolism of cofactors and vitamins	Ubiquinone and other terpenoid-quinone biosynthesis [PATH:ko00130]	33	14.3651	6.77712
Candidatus Pelagibacter ubique	K03741	ARSC2, arsC	Unclassified	Metabolism	Others	33	9.75342	4.85954
Candidatus Pelagibacter ubique	K03942	NDUFV1	NA	NA	NA	32	11.2614	7.75944
Candidatus Pelagibacter ubique	K03924	moxR	Unclassified	Metabolism	Energy metabolism	32	3.74322	3.74639
Candidatus Pelagibacter ubique	K00480	E1.14.13.1	Metabolism	Xenobiotics biodegradation and metabolism	General Xenobiotics biodegradation and metabolism	32	10.7162	4.82774
Candidatus Pelagibacter ubique	K00428	E1.11.1.5	Unclassified	Cellular processes and signaling	Inorganic ion transport and metabolism	32	10.3647	4.90725
Candidatus Pelagibacter ubique	K17321	glpV	NA	NA	NA	31	9.21463	5.38716
Candidatus Pelagibacter ubique	K07263	pqqL	Metabolism	Enzyme families	Peptidases [BR:ko01002]	31	8.81379	5.74498
Candidatus Pelagibacter ubique	K06147	ABCB-BAC	Environmental Information Processing	Membrane transport	Transporters [BR:ko02000]	31	14.3369	8.07899
Candidatus Pelagibacter ubique	K06125	COQ2	NA	NA	NA	31	14.2298	7.32455
Candidatus Pelagibacter ubique	K00974	cca	Genetic Information Processing	Translation	General Translation	31	11.2667	7.72345
Candidatus Pelagibacter ubique	K22209	tarD	Unclassified	Metabolism	Carbohydrate metabolism	30	9.45005	7.83914
Candidatus Pelagibacter ubique	K13985	NAPEPLD	Organismal Systems	Nervous system	Retrograde endocannabinoid signaling [PATH:ko04723]	30	9.77413	5.77371
Candidatus Pelagibacter ubique	K05595	marC	Environmental Information Processing	Membrane transport	Transporters [BR:ko02000]	30	14.3582	5.21934
Candidatus Pelagibacter ubique	K02446	glpX	Metabolism	General Metabolism	General Metabolism	30	14.5744	7.48504
Candidatus Pelagibacter ubique	K10907	K10907	Metabolism	Amino acid metabolism	Amino acid related enzymes [BR:ko01007]	29	12.7052	6.63332
Candidatus Pelagibacter ubique	K09159	cptB	Cellular Processes	Transport and catabolism	Prokaryotic Defense System [BR:ko02048]	29	15.0463	6.07282
Candidatus Pelagibacter ubique	K01153	hsdR	Cellular Processes	Transport and catabolism	Prokaryotic Defense System [BR:ko02048]	29	17.6016	8.31716
Candidatus Pelagibacter ubique	K17322	K17322, glpP	NA	NA	NA	28	7.89923	3.80953
Candidatus Pelagibacter ubique	K00997	acpS	Metabolism	Metabolism of cofactors and vitamins	Pantothenate and CoA biosynthesis [PATH:ko00770]	28	18.2943	6.32743
Candidatus Pelagibacter ubique	K11755	hisIE	Metabolism	Amino acid metabolism	Histidine metabolism [PATH:ko00340]	27	10.2077	6.92869
Candidatus Pelagibacter ubique	K09888	zapA	Genetic Information Processing	Replication and repair	Chromosome and associated proteins [BR:ko03036]	27	18.3766	7.52183
Candidatus Pelagibacter ubique	K00971	manC, cpsB	Metabolism	Carbohydrate metabolism	General Carbohydrate metabolism	27	12.3632	6.73138
Candidatus Pelagibacter ubique	K03584	recO	NA	NA	NA	26	15.7	4.7937
Candidatus Pelagibacter ubique	K00117	gcd	Metabolism	Carbohydrate metabolism	Pentose phosphate pathway [PATH:ko00030]	26	9.16489	7.579
Candidatus Pelagibacter ubique	K18798	AFG1, LACE1	Genetic Information Processing	Translation	Mitochondrial biogenesis [BR:ko03029]	25	14.3403	6.88843
Candidatus Pelagibacter ubique	K04487	iscS, NFS1	NA	NA	NA	25	9.55809	7.1049
Candidatus Pelagibacter ubique	K03536	rnpA	Genetic Information Processing	Translation	Transfer RNA biogenesis [BR:ko03016]	25	13.7062	5.79703
Candidatus Pelagibacter ubique	K03518	coxS	Unclassified	Metabolism	Energy metabolism	25	10.3902	4.8018
Candidatus Pelagibacter ubique	K00567	ogt, MGMT	Genetic Information Processing	Replication and repair	DNA repair and recombination proteins [BR:ko03400]	25	17.5985	6.54318
Candidatus Pelagibacter ubique	K09459	E4.1.1.82	Metabolism	Metabolism of other amino acids	Phosphonate and phosphinate metabolism [PATH:ko00440]	24	21.4952	6.72137
Candidatus Pelagibacter ubique	K07026	E3.1.3.70	Metabolism	Carbohydrate metabolism	Fructose and mannose metabolism [PATH:ko00051]	24	8.59764	5.17512
Candidatus Pelagibacter ubique	K09667	OGT	NA	NA	NA	23	7.92953	5.54553
Candidatus Pelagibacter ubique	K02916	RP-L35, MRPL35, rpmI	Genetic Information Processing	Translation	General Translation	23	24.1689	4.6278
Candidatus Pelagibacter ubique	K00995	pgsA, PGS1	Metabolism	Lipid metabolism	Glycerophospholipid metabolism [PATH:ko00564]	23	11.9068	6.21819
Candidatus Pelagibacter ubique	K17509	PDPR	Metabolism	Enzyme families	Protein phosphatase and associated proteins [BR:ko01009]	22	8.55134	3.56393
Candidatus Pelagibacter ubique	K09386	K09386	Unclassified	Poorly characterized	Function unknown	22	10.913	5.10126
Candidatus Pelagibacter ubique	K05879	dhaL	Metabolism	Lipid metabolism	Glycerolipid metabolism [PATH:ko00561]	22	12.4847	4.8272
Candidatus Pelagibacter ubique	K05592	deaD, cshA	NA	NA	NA	22	10.0913	5.81963
Candidatus Pelagibacter ubique	K04757	rsbW	NA	NA	NA	22	7.03128	3.75286
Candidatus Pelagibacter ubique	K03770	ppiD	Genetic Information Processing	Folding, sorting and degradation	Chaperones and folding catalysts [BR:ko03110]	22	18.7338	8.04899
Candidatus Pelagibacter ubique	K03519	coxM, cutM	Unclassified	Metabolism	Energy metabolism	22	10.9375	5.951
Candidatus Pelagibacter ubique	K02970	RP-S21, MRPS21, rpsU	Genetic Information Processing	Translation	General Translation	22	24.9989	4.04138
Candidatus Pelagibacter ubique	K03192	ureJ	Unclassified	Genetic information processing	Protein folding and associated processing	20	10.0756	7.39874
Candidatus Pelagibacter ubique	K02554	mhpD	Metabolism	General Metabolism	General Metabolism	20	13.9035	5.14302
Candidatus Pelagibacter ubique	K19170	dndC	Cellular Processes	Transport and catabolism	Prokaryotic Defense System [BR:ko02048]	19	7.59923	5.30357
Candidatus Pelagibacter ubique	K03943	NDUFV2	NA	NA	NA	19	16.7012	6.75894
Candidatus Pelagibacter ubique	K01841	pepM	Metabolism	Metabolism of other amino acids	Phosphonate and phosphinate metabolism [PATH:ko00440]	19	21.3842	7.30936
Candidatus Pelagibacter ubique	K22074	NFU1, HIRIP5	Genetic Information Processing	Translation	Mitochondrial biogenesis [BR:ko03029]	18	17.1487	8.78876
Candidatus Pelagibacter ubique	K02655	pilE	Multiple functions	Multiple functions	Multiple functions	18	10.3706	6.21478
Candidatus Pelagibacter ubique	K01702	LEU1	Metabolism	Amino acid metabolism	Valine, leucine and isoleucine biosynthesis [PATH:ko00290]	17	9.92894	7.20033
Candidatus Pelagibacter ubique	K22452	tgpA	Unclassified	Cellular processes and signaling	Cell growth	17	1.46533	1.33088
Candidatus Pelagibacter ubique	K16844	comC	Metabolism	Amino acid metabolism	Cysteine and methionine metabolism [PATH:ko00270]	17	14.9577	7.37812
Candidatus Pelagibacter ubique	K03116	tatA	NA	NA	NA	17	26.2631	1.04538
Candidatus Pelagibacter ubique	K07222	K07222	Unclassified	Cellular processes and signaling	Inorganic ion transport and metabolism	16	9.36049	3.79979
Candidatus Pelagibacter ubique	K07127	uraH, pucM, hiuH	NA	NA	NA	16	13.3484	7.67889
Candidatus Pelagibacter ubique	K03427	hsdM	Cellular Processes	Transport and catabolism	Prokaryotic Defense System [BR:ko02048]	16	16.8202	8.91409
Candidatus Pelagibacter ubique	K03271	gmhA, lpcA	NA	NA	NA	16	12.4763	8.34609
Candidatus Pelagibacter ubique	K03935	NDUFS2	NA	NA	NA	15	11.6682	6.89688
Candidatus Pelagibacter ubique	K03331	DCXR	Metabolism	Carbohydrate metabolism	Pentose and glucuronate interconversions [PATH:ko00040]	15	13.4059	7.81295
Candidatus Pelagibacter ubique	K03154	thiS	Genetic Information Processing	Folding, sorting and degradation	Sulfur relay system [PATH:ko04122]	15	18.6695	7.61989
Candidatus Pelagibacter ubique	K02454	gspE	Multiple functions	Multiple functions	Multiple functions	14	7.01475	8.43179
Candidatus Pelagibacter ubique	K00721	DPM1	Metabolism	Glycan biosynthesis and metabolism	General Glycan biosynthesis and metabolism	15	6.46435	4.0858
Candidatus Pelagibacter ubique	K00548	metH, MTR	Metabolism	General Metabolism	General Metabolism	15	7.55723	4.03741
Candidatus Pelagibacter ubique	K18335	K18335	Metabolism	Carbohydrate metabolism	Fructose and mannose metabolism [PATH:ko00051]	14	10.6724	8.51443
Candidatus Pelagibacter ubique	K09705	K09705	Unclassified	Poorly characterized	Function unknown	14	6.96164	4.12806
Candidatus Pelagibacter ubique	K03743	pncC	Metabolism	Metabolism of cofactors and vitamins	Nicotinate and nicotinamide metabolism [PATH:ko00760]	14	9.30884	6.71561
Candidatus Pelagibacter ubique	K01523	hisE	Metabolism	Amino acid metabolism	Histidine metabolism [PATH:ko00340]	14	14.589	7.17094
Candidatus Pelagibacter ubique	K15515	sauS	Unclassified	Metabolism	Others	13	10.432	7.39446
Candidatus Pelagibacter ubique	K08714	VGSC	Environmental Information Processing	Membrane transport	Transporters [BR:ko02000]	13	7.38546	5.39697
Candidatus Pelagibacter ubique	K07316	mod	Cellular Processes	Transport and catabolism	Prokaryotic Defense System [BR:ko02048]	13	14.3099	6.75687
Candidatus Pelagibacter ubique	K07126	K07126	Unclassified	Poorly characterized	Function unknown	13	11.8467	6.0142
Candidatus Pelagibacter ubique	K02256	COX1	Multiple functions	Multiple functions	Multiple functions	12	14.4822	7.58226
Candidatus Pelagibacter ubique	K01156	res	Cellular Processes	Transport and catabolism	Prokaryotic Defense System [BR:ko02048]	13	18.4128	8.7645
Candidatus Pelagibacter ubique	K01070	frmB, ESD, fghA	Metabolism	Energy metabolism	Methane metabolism [PATH:ko00680]	13	13.9513	4.9331
Candidatus Pelagibacter ubique	K00065	kduD	Metabolism	Carbohydrate metabolism	Pentose and glucuronate interconversions [PATH:ko00040]	13	10.4438	5.21155
Candidatus Pelagibacter ubique	K15268	eamA	Environmental Information Processing	Membrane transport	Transporters [BR:ko02000]	12	11.8689	4.95439
Candidatus Pelagibacter ubique	K11321	BRD8	Genetic Information Processing	Replication and repair	Chromosome and associated proteins [BR:ko03036]	12	12.477	9.02475
Candidatus Pelagibacter ubique	K08316	rsmD	Genetic Information Processing	Translation	Ribosome biogenesis [BR:ko03009]	12	11.7836	7.12054
Candidatus Pelagibacter ubique	K07046	K07046	Metabolism	Carbohydrate metabolism	Fructose and mannose metabolism [PATH:ko00051]	12	14.0128	6.91331
Candidatus Pelagibacter ubique	K11787	GART	NA	NA	NA	11	11.3424	5.44368
Candidatus Pelagibacter ubique	K11066	E3.5.1.28D, amiD	Metabolism	Glycan biosynthesis and metabolism	Peptidoglycan biosynthesis and degradation proteins [BR:ko01011]	11	14.9591	6.87964
Candidatus Pelagibacter ubique	K07406	melA	NA	NA	NA	11	8.64585	3.13293
Candidatus Pelagibacter ubique	K19465	MGME1, DDK1	Genetic Information Processing	Translation	Mitochondrial biogenesis [BR:ko03029]	10	8.40157	3.94337
Candidatus Pelagibacter ubique	K02196	ccmD	Environmental Information Processing	Membrane transport	General Membrane transport	10	13.7716	7.13577
Candidatus Pelagibacter ubique	K00830	AGXT	Multiple functions	Multiple functions	Multiple functions	10	11.3013	4.88842
Prochlorococcus marinus	K00962	pnp, PNPT1	Multiple functions	Multiple functions	Multiple functions	401	7.26347	3.68832
Prochlorococcus marinus	K01955	carB, CPA2	Metabolism	General Metabolism	General Metabolism	335	6.8923	3.20795
Prochlorococcus marinus	K03798	ftsH, hflB	NA	NA	NA	313	7.87643	3.79156
Prochlorococcus marinus	K02469	gyrA	Genetic Information Processing	Replication and repair	General Replication and repair	292	7.55784	2.98426
Prochlorococcus marinus	K07769	nblS	NA	NA	NA	260	6.53695	3.2724
Prochlorococcus marinus	K03696	clpC	Genetic Information Processing	Folding, sorting and degradation	Chaperones and folding catalysts [BR:ko03110]	247	6.91919	3.37055
Prochlorococcus marinus	K02337	dnaE	Multiple functions	Multiple functions	Multiple functions	228	6.97689	3.33338
Prochlorococcus marinus	K00612	E2.1.3.-	Unclassified	Genetic information processing	Protein folding and associated processing	216	9.32433	5.2119
Prochlorococcus marinus	K02519	infB, MTIF2	Genetic Information Processing	Translation	General Translation	191	7.49445	3.1701
Prochlorococcus marinus	K07277	SAM50, TOB55, bamA	NA	NA	NA	187	6.99149	3.14333
Prochlorococcus marinus	K15633	gpmI	NA	NA	NA	185	7.18726	3.27414
Prochlorococcus marinus	K01082	cysQ, MET22, BPNT1	Multiple functions	Multiple functions	Multiple functions	184	7.06679	4.00547
Prochlorococcus marinus	K00611	OTC, argF, argI	Metabolism	Amino acid metabolism	Arginine biosynthesis [PATH:ko00220]	177	8.1063	3.95077
Prochlorococcus marinus	K04094	trmFO, gid	NA	NA	NA	170	7.80413	3.61744
Prochlorococcus marinus	K02012	afuA, fbpA	Environmental Information Processing	Membrane transport	General Membrane transport	165	7.42904	3.49658
Prochlorococcus marinus	K23269	NA	NA	NA	NA	163	7.11253	3.75742
Prochlorococcus marinus	K02433	gatA, QRSL1	Genetic Information Processing	Translation	General Translation	161	7.08427	3.37311
Prochlorococcus marinus	K00284	E1.4.7.1	Metabolism	General Metabolism	General Metabolism	156	7.49368	3.23514
Prochlorococcus marinus	K09835	crtISO, crtH	Metabolism	Metabolism of terpenoids and polyketides	Carotenoid biosynthesis [PATH:ko00906]	154	6.95381	3.0596
Prochlorococcus marinus	K01755	argH, ASL	Multiple functions	Multiple functions	Multiple functions	153	6.92743	3.67308
Prochlorococcus marinus	K00088	IMPDH, guaB	Multiple functions	Multiple functions	Multiple functions	149	6.69479	3.59918
Prochlorococcus marinus	K00012	UGDH, ugd	Metabolism	Carbohydrate metabolism	General Carbohydrate metabolism	148	8.34389	5.47366
Prochlorococcus marinus	K00013	hisD	Metabolism	Amino acid metabolism	Histidine metabolism [PATH:ko00340]	146	6.83053	3.70053
Prochlorococcus marinus	K03070	secA	NA	NA	NA	144	7.56937	4.08846
Prochlorococcus marinus	K02689	psaA	Metabolism	Energy metabolism	General Energy metabolism	146	6.44523	6.00821
Prochlorococcus marinus	K06147	ABCB-BAC	Environmental Information Processing	Membrane transport	Transporters [BR:ko02000]	143	7.43748	3.7274
Prochlorococcus marinus	K02293	PDS, crtP	Metabolism	Metabolism of terpenoids and polyketides	Carotenoid biosynthesis [PATH:ko00906]	137	7.39919	2.9186
Prochlorococcus marinus	K00820	glmS, GFPT	Multiple functions	Multiple functions	Multiple functions	136	7.46488	3.8387
Prochlorococcus marinus	K01595	ppc	Metabolism	General Metabolism	General Metabolism	136	7.33143	3.03132
Prochlorococcus marinus	K01586	lysA	Metabolism	Amino acid metabolism	Lysine biosynthesis [PATH:ko00300]	134	6.87773	2.95477
Prochlorococcus marinus	K03531	ftsZ	NA	NA	NA	126	7.4405	3.24486
Prochlorococcus marinus	K01870	IARS, ileS	Multiple functions	Multiple functions	Multiple functions	126	7.18948	3.03542
Prochlorococcus marinus	K01775	alr	Multiple functions	Multiple functions	Multiple functions	128	6.77246	3.07038
Prochlorococcus marinus	K01703	leuC, IPMI-L	Metabolism	General Metabolism	General Metabolism	127	7.30839	2.95961
Prochlorococcus marinus	K18534	K18534	Metabolism	Metabolism of cofactors and vitamins	Ubiquinone and other terpenoid-quinone biosynthesis [PATH:ko00130]	126	7.25544	2.66157
Prochlorococcus marinus	K00097	pdxA	Metabolism	Metabolism of cofactors and vitamins	Vitamin B6 metabolism [PATH:ko00750]	125	7.19722	3.21597
Prochlorococcus marinus	K00615	E2.2.1.1, tktA, tktB	Metabolism	General Metabolism	General Metabolism	126	7.21528	3.71044
Prochlorococcus marinus	K00748	lpxB	Metabolism	Glycan biosynthesis and metabolism	General Glycan biosynthesis and metabolism	125	6.96017	3.48423
Prochlorococcus marinus	K01878	glyQ	Multiple functions	Multiple functions	Multiple functions	123	8.47102	4.00673
Prochlorococcus marinus	K00602	purH	Multiple functions	Multiple functions	Multiple functions	121	7.46596	4.33865
Prochlorococcus marinus	K03701	uvrA	NA	NA	NA	117	8.49461	4.09657
Prochlorococcus marinus	K02652	pilB	Multiple functions	Multiple functions	Multiple functions	118	6.95327	3.78076
Prochlorococcus marinus	K02232	cobQ, cbiP	Metabolism	Metabolism of cofactors and vitamins	Porphyrin and chlorophyll metabolism [PATH:ko00860]	119	7.98753	3.29877
Prochlorococcus marinus	K05539	dusA	Genetic Information Processing	Translation	Transfer RNA biogenesis [BR:ko03016]	118	6.8049	3.36424
Prochlorococcus marinus	K03867	BGLUT	Metabolism	Glycan biosynthesis and metabolism	Glycosyltransferases [BR:ko01003]	116	7.05313	2.99993
Prochlorococcus marinus	K00688	PYG, glgP	Multiple functions	Multiple functions	Multiple functions	116	8.22992	3.49741
Prochlorococcus marinus	K00762	pyrE	Metabolism	Nucleotide metabolism	Pyrimidine metabolism [PATH:ko00240]	115	6.09718	4.57663
Prochlorococcus marinus	K07079	K07079	Unclassified	Poorly characterized	Function unknown	112	7.32145	3.15262
Prochlorococcus marinus	K05515	mrdA	NA	NA	NA	113	8.06622	2.82886
Prochlorococcus marinus	K01711	gmd, GMDS	Metabolism	Carbohydrate metabolism	General Carbohydrate metabolism	114	14.5294	8.33924
Prochlorococcus marinus	K03431	glmM	Metabolism	Carbohydrate metabolism	Amino sugar and nucleotide sugar metabolism [PATH:ko00520]	113	7.64667	3.31988
Prochlorococcus marinus	K03217	yidC, spoIIIJ, OXA1, ccfA	NA	NA	NA	110	7.26536	3.35466
Prochlorococcus marinus	K00705	malQ	Metabolism	Carbohydrate metabolism	Starch and sucrose metabolism [PATH:ko00500]	112	6.90045	2.92283
Prochlorococcus marinus	K01956	carA, CPA1	Metabolism	General Metabolism	General Metabolism	112	7.07021	3.46617
Prochlorococcus marinus	K01356	lexA	Multiple functions	Multiple functions	Multiple functions	112	8.99505	3.76754
Prochlorococcus marinus	K11752	ribD	NA	NA	NA	110	6.7758	3.60817
Prochlorococcus marinus	K07304	msrA	Unclassified	Genetic information processing	Protein folding and associated processing	110	7.09596	3.25372
Prochlorococcus marinus	K03403	chlH, bchH	Metabolism	Metabolism of cofactors and vitamins	Porphyrin and chlorophyll metabolism [PATH:ko00860]	109	7.91145	3.87902
Prochlorococcus marinus	K02704	psbB	Metabolism	Energy metabolism	General Energy metabolism	107	8.04197	4.74465
Prochlorococcus marinus	K02470	gyrB	Genetic Information Processing	Replication and repair	General Replication and repair	107	8.06242	3.28179
Prochlorococcus marinus	K18889	mdlA, smdA	NA	NA	NA	107	7.77968	3.24756
Prochlorococcus marinus	K07056	rsmI	Genetic Information Processing	Translation	Ribosome biogenesis [BR:ko03009]	107	8.33343	3.41551
Prochlorococcus marinus	K07336	K07336	Unclassified	Metabolism	Others	106	7.54055	4.01568
Prochlorococcus marinus	K04043	dnaK, HSPA9	NA	NA	NA	106	8.52104	4.18172
Prochlorococcus marinus	K03797	E3.4.21.102, prc, ctpA	Metabolism	Enzyme families	Peptidases [BR:ko01002]	104	7.53205	3.35667
Prochlorococcus marinus	K03218	rlmB	Genetic Information Processing	Translation	Ribosome biogenesis [BR:ko03009]	106	6.78337	3.04894
Prochlorococcus marinus	K00161	PDHA, pdhA	Multiple functions	Multiple functions	Multiple functions	105	7.25015	3.06781
Prochlorococcus marinus	K07978	plmA	Genetic Information Processing	Transcription	Transcription factors [BR:ko03000]	103	7.10014	2.9717
Prochlorococcus marinus	K06941	rlmN	Genetic Information Processing	Translation	Ribosome biogenesis [BR:ko03009]	101	7.21845	2.99563
Prochlorococcus marinus	K01945	purD	Metabolism	Nucleotide metabolism	Purine metabolism [PATH:ko00230]	102	7.56538	2.22144
Prochlorococcus marinus	K18890	mdlB, smdB	NA	NA	NA	101	6.93182	3.21159
Prochlorococcus marinus	K01662	dxs	Metabolism	General Metabolism	General Metabolism	100	6.86167	3.53598
Prochlorococcus marinus	K03569	mreB	NA	NA	NA	99	7.58726	3.29441
Prochlorococcus marinus	K00790	murA	Metabolism	General Metabolism	General Metabolism	97	6.8873	3.90624
Prochlorococcus marinus	K03621	plsX	NA	NA	NA	95	6.46906	3.36146
Prochlorococcus marinus	K10747	LIG1	NA	NA	NA	93	6.54842	3.85258
Prochlorococcus marinus	K05577	ndhF	Metabolism	Energy metabolism	Oxidative phosphorylation [PATH:ko00190]	95	8.0335	2.68521
Prochlorococcus marinus	K04567	KARS, lysS	NA	NA	NA	92	7.08019	3.02642
Prochlorococcus marinus	K00858	ppnK, NADK	Metabolism	Metabolism of cofactors and vitamins	Nicotinate and nicotinamide metabolism [PATH:ko00760]	95	7.94392	2.87861
Prochlorococcus marinus	K01251	E3.3.1.1, ahcY	Multiple functions	Multiple functions	Multiple functions	93	8.57188	4.87048
Prochlorococcus marinus	K17758	nnr	Unclassified	Metabolism	Metabolism of cofactors and vitamins	93	7.62834	2.38403
Prochlorococcus marinus	K01951	guaA, GMPS	Metabolism	General Metabolism	General Metabolism	93	7.70703	3.04495
Prochlorococcus marinus	K01875	SARS, serS	Multiple functions	Multiple functions	Multiple functions	92	7.73076	3.08816
Prochlorococcus marinus	K01153	hsdR	Cellular Processes	Transport and catabolism	Prokaryotic Defense System [BR:ko02048]	92	10.4376	6.25127
Prochlorococcus marinus	K01845	hemL	Metabolism	General Metabolism	General Metabolism	91	7.44489	3.33341
Prochlorococcus marinus	K01424	E3.5.1.1, ansA, ansB	Metabolism	General Metabolism	General Metabolism	90	6.91763	3.20074
Prochlorococcus marinus	K08482	kaiC	Unclassified	Cellular processes and signaling	Signal transduction mechanisms	89	7.81782	2.7733
Prochlorococcus marinus	K02355	fusA, GFM, EFG	Genetic Information Processing	Translation	General Translation	90	7.31927	3.22085
Prochlorococcus marinus	K01652	E2.2.1.6L, ilvB, ilvG, ilvI	Metabolism	General Metabolism	General Metabolism	90	8.64821	4.11481
Prochlorococcus marinus	K00005	gldA	Metabolism	General Metabolism	General Metabolism	90	7.56725	3.16693
Prochlorococcus marinus	K04077	groEL, HSPD1	NA	NA	NA	89	9.27403	4.11307
Prochlorococcus marinus	K00791	miaA, TRIT1	Multiple functions	Multiple functions	Multiple functions	89	6.87676	3.57058
Prochlorococcus marinus	K00640	cysE	Multiple functions	Multiple functions	Multiple functions	89	7.27457	2.96431
Prochlorococcus marinus	K03686	dnaJ	NA	NA	NA	87	7.98108	3.95425
Prochlorococcus marinus	K02669	pilT	Multiple functions	Multiple functions	Multiple functions	86	8.24335	3.3385
Prochlorococcus marinus	K19221	cobA, btuR	Metabolism	Metabolism of cofactors and vitamins	Porphyrin and chlorophyll metabolism [PATH:ko00860]	85	7.85224	3.29067
Prochlorococcus marinus	K00766	trpD	Metabolism	Amino acid metabolism	Phenylalanine, tyrosine and tryptophan biosynthesis [PATH:ko00400]	85	7.45706	3.11883
Prochlorococcus marinus	K05575	ndhD	Metabolism	Energy metabolism	Oxidative phosphorylation [PATH:ko00190]	84	8.03848	3.25406
Prochlorococcus marinus	K10206	E2.6.1.83	NA	NA	NA	83	7.04645	3.63978
Prochlorococcus marinus	K03695	clpB	NA	NA	NA	82	8.05333	3.66906
Prochlorococcus marinus	K02291	crtB	Metabolism	Metabolism of terpenoids and polyketides	General Metabolism of terpenoids and polyketides	81	7.64011	2.91752
Prochlorococcus marinus	K01358	clpP, CLPP	Multiple functions	Multiple functions	Multiple functions	81	9.08275	3.79153
Prochlorococcus marinus	K01262	pepP	Metabolism	Enzyme families	Peptidases [BR:ko01002]	82	7.56998	3.03026
Prochlorococcus marinus	K16149	K16149	Metabolism	Carbohydrate metabolism	Starch and sucrose metabolism [PATH:ko00500]	81	7.6421	2.80237
Prochlorococcus marinus	K08300	rne	NA	NA	NA	81	7.11546	3.05752
Prochlorococcus marinus	K00789	metK	Metabolism	Amino acid metabolism	Cysteine and methionine metabolism [PATH:ko00270]	81	7.5622	3.10197
Prochlorococcus marinus	K00677	lpxA	Multiple functions	Multiple functions	Multiple functions	78	7.5385	3.52189
Prochlorococcus marinus	K02641	petH	Metabolism	Energy metabolism	General Energy metabolism	78	7.7285	2.91247
Prochlorococcus marinus	K01092	E3.1.3.25, IMPA, suhB	Multiple functions	Multiple functions	Multiple functions	78	7.65502	2.38532
Prochlorococcus marinus	K03551	ruvB	NA	NA	NA	77	6.83838	3.30914
Prochlorococcus marinus	K02653	pilC	Multiple functions	Multiple functions	Multiple functions	77	7.136	3.55833
Prochlorococcus marinus	K01428	ureC	Multiple functions	Multiple functions	Multiple functions	77	7.82919	3.79445
Prochlorococcus marinus	K01807	rpiA	Metabolism	General Metabolism	General Metabolism	76	7.04138	3.54014
Prochlorococcus marinus	K02040	pstS	Multiple functions	Multiple functions	Multiple functions	75	10.12	3.8095
Prochlorococcus marinus	K00966	GMPP	Metabolism	Carbohydrate metabolism	General Carbohydrate metabolism	75	7.43359	3.24622
Prochlorococcus marinus	K00939	adk, AK	Multiple functions	Multiple functions	Multiple functions	75	6.49745	3.74671
Prochlorococcus marinus	K01657	trpE	Multiple functions	Multiple functions	Multiple functions	73	7.26855	3.07027
Prochlorococcus marinus	K00648	fabH	Metabolism	Lipid metabolism	General Lipid metabolism	74	7.79207	3.03005
Prochlorococcus marinus	K00645	fabD	Metabolism	General Metabolism	General Metabolism	72	7.9819	2.62775
Prochlorococcus marinus	K22935	NA	NA	NA	NA	72	7.51453	3.02244
Prochlorococcus marinus	K04773	sppA	Metabolism	Enzyme families	Peptidases [BR:ko01002]	71	7.41662	4.27564
Prochlorococcus marinus	K04039	chlB	Metabolism	Metabolism of cofactors and vitamins	Porphyrin and chlorophyll metabolism [PATH:ko00860]	71	8.28862	3.32957
Prochlorococcus marinus	K03404	chlD, bchD	Metabolism	Metabolism of cofactors and vitamins	Porphyrin and chlorophyll metabolism [PATH:ko00860]	71	8.13583	2.79213
Prochlorococcus marinus	K00946	thiL	Metabolism	Metabolism of cofactors and vitamins	Thiamine metabolism [PATH:ko00730]	70	7.38276	2.90217
Prochlorococcus marinus	K02338	dnaN	Multiple functions	Multiple functions	Multiple functions	70	7.63121	3.52471
Prochlorococcus marinus	K01414	prlC	Metabolism	Enzyme families	Peptidases [BR:ko01002]	68	7.5002	3.46865
Prochlorococcus marinus	K00800	aroA	Metabolism	Amino acid metabolism	Phenylalanine, tyrosine and tryptophan biosynthesis [PATH:ko00400]	70	7.49671	2.84339
Prochlorococcus marinus	K00014	aroE	Metabolism	Amino acid metabolism	Phenylalanine, tyrosine and tryptophan biosynthesis [PATH:ko00400]	68	7.40708	3.20888
Prochlorococcus marinus	K02188	cbiD	Metabolism	Metabolism of cofactors and vitamins	Porphyrin and chlorophyll metabolism [PATH:ko00860]	69	7.28393	3.32109
Prochlorococcus marinus	K18979	queG	Genetic Information Processing	Translation	Transfer RNA biogenesis [BR:ko03016]	68	7.17649	2.95382
Prochlorococcus marinus	K05356	SPS, sds	NA	NA	NA	67	8.21259	3.96963
Prochlorococcus marinus	K02036	pstB	Environmental Information Processing	Membrane transport	General Membrane transport	68	8.61835	2.50904
Prochlorococcus marinus	K01940	argG, ASS1	Multiple functions	Multiple functions	Multiple functions	67	8.24564	3.25666
Prochlorococcus marinus	K01733	thrC	Metabolism	General Metabolism	General Metabolism	68	7.41673	2.99673
Prochlorococcus marinus	K00937	ppk	Multiple functions	Multiple functions	Multiple functions	66	8.04944	2.21152
Prochlorococcus marinus	K02945	RP-S1, rpsA	Genetic Information Processing	Translation	General Translation	67	7.39711	3.51552
Prochlorococcus marinus	K02493	hemK, prmC, HEMK	Genetic Information Processing	Translation	Translation factors [BR:ko03012]	67	7.08165	2.97282
Prochlorococcus marinus	K01895	ACSS, acs	Metabolism	General Metabolism	General Metabolism	67	8.55036	2.97319
Prochlorococcus marinus	K03424	tatD	Unclassified	Genetic information processing	Replication, recombination and repair proteins	66	8.0118	2.85294
Prochlorococcus marinus	K02160	accB, bccP	Metabolism	General Metabolism	General Metabolism	66	7.4646	3.17219
Prochlorococcus marinus	K01142	E3.1.11.2, xthA	Genetic Information Processing	Replication and repair	General Replication and repair	66	6.8705	3.28764
Prochlorococcus marinus	K00606	panB	Metabolism	Metabolism of cofactors and vitamins	Pantothenate and CoA biosynthesis [PATH:ko00770]	66	7.37835	3.15505
Prochlorococcus marinus	K01890	FARSB, pheT	Multiple functions	Multiple functions	Multiple functions	65	7.66885	3.12712
Prochlorococcus marinus	K04485	radA, sms	Genetic Information Processing	Replication and repair	DNA repair and recombination proteins [BR:ko03400]	62	6.87103	3.29835
Prochlorococcus marinus	K03631	recN	Genetic Information Processing	Replication and repair	DNA repair and recombination proteins [BR:ko03400]	63	7.61497	2.75358
Prochlorococcus marinus	K03527	ispH, lytB	Metabolism	Metabolism of terpenoids and polyketides	Terpenoid backbone biosynthesis [PATH:ko00900]	62	7.10814	4.40049
Prochlorococcus marinus	K09458	fabF	NA	NA	NA	62	7.55183	4.15436
Prochlorococcus marinus	K02112	ATPF1B, atpD	Metabolism	Energy metabolism	General Energy metabolism	63	7.86523	3.15676
Prochlorococcus marinus	K01682	acnB	Metabolism	General Metabolism	General Metabolism	63	8.51373	2.84663
Prochlorococcus marinus	K01338	lon	Multiple functions	Multiple functions	Multiple functions	63	7.5313	3.21718
Prochlorococcus marinus	K06381	spoIID	Unclassified	Cellular processes and signaling	Cell growth	62	7.35953	3.72482
Prochlorococcus marinus	K01950	E6.3.5.1, NADSYN1, QNS1, nadE	Metabolism	Metabolism of cofactors and vitamins	Nicotinate and nicotinamide metabolism [PATH:ko00760]	61	7.31677	3.25673
Prochlorococcus marinus	K00764	purF, PPAT	Metabolism	General Metabolism	General Metabolism	62	8.26083	3.17729
Prochlorococcus marinus	K00696	E2.4.1.14	Metabolism	Carbohydrate metabolism	Starch and sucrose metabolism [PATH:ko00500]	62	8.26897	2.48497
Prochlorococcus marinus	K03742	pncC	Metabolism	Metabolism of cofactors and vitamins	Nicotinate and nicotinamide metabolism [PATH:ko00760]	61	7.87721	2.71982
Prochlorococcus marinus	K03076	secY	NA	NA	NA	61	7.76636	2.93875
Prochlorococcus marinus	K00690	E2.4.1.7	Metabolism	Carbohydrate metabolism	Starch and sucrose metabolism [PATH:ko00500]	61	9.00025	3.10899
Prochlorococcus marinus	K01649	leuA, IMS	Metabolism	General Metabolism	General Metabolism	60	7.81439	3.20594
Prochlorococcus marinus	K00872	thrB1	Metabolism	Amino acid metabolism	Glycine, serine and threonine metabolism [PATH:ko00260]	60	7.81498	2.84403
Prochlorococcus marinus	K06213	mgtE	Environmental Information Processing	Membrane transport	Transporters [BR:ko02000]	59	8.2666	3.40083
Prochlorococcus marinus	K02377	TSTA3, fcl	Metabolism	Carbohydrate metabolism	General Carbohydrate metabolism	59	9.91868	6.63919
Prochlorococcus marinus	K11720	lptG	NA	NA	NA	58	7.70791	2.97444
Prochlorococcus marinus	K07315	rsbU_P	Genetic Information Processing	Transcription	Transcription machinery [BR:ko03021]	58	7.55895	2.6967
Prochlorococcus marinus	K03685	rnc, DROSHA, RNT1	NA	NA	NA	58	7.21141	3.63845
Prochlorococcus marinus	K02535	lpxC	Metabolism	Glycan biosynthesis and metabolism	General Glycan biosynthesis and metabolism	58	7.54676	2.95251
Prochlorococcus marinus	K01494	dcd	Metabolism	Nucleotide metabolism	Pyrimidine metabolism [PATH:ko00240]	58	7.81631	2.15017
Prochlorococcus marinus	K01214	ISA, treX	Metabolism	Carbohydrate metabolism	Starch and sucrose metabolism [PATH:ko00500]	58	7.59206	3.12504
Prochlorococcus marinus	K00150	gap2	Metabolism	General Metabolism	General Metabolism	57	7.84169	2.93251
Prochlorococcus marinus	K03570	mreC	Genetic Information Processing	Replication and repair	Chromosome and associated proteins [BR:ko03036]	57	6.76074	3.33833
Prochlorococcus marinus	K01885	EARS, gltX	Multiple functions	Multiple functions	Multiple functions	57	7.76526	3.69902
Prochlorococcus marinus	K00595	cobL	Metabolism	Metabolism of cofactors and vitamins	Porphyrin and chlorophyll metabolism [PATH:ko00860]	56	8.1373	3.14632
Prochlorococcus marinus	K00524	nrdJ	Metabolism	Nucleotide metabolism	General Nucleotide metabolism	57	7.1541	3.65443
Prochlorococcus marinus	K00297	metF, MTHFR	Multiple functions	Multiple functions	Multiple functions	57	6.78975	3.79615
Prochlorococcus marinus	K03106	SRP54, ffh	NA	NA	NA	56	7.43307	3.80796
Prochlorococcus marinus	K01491	folD	Metabolism	General Metabolism	General Metabolism	56	8.2442	3.12074
Prochlorococcus marinus	K00845	glk	Metabolism	General Metabolism	General Metabolism	56	7.17298	3.35942
Prochlorococcus marinus	K00278	nadB	Metabolism	General Metabolism	General Metabolism	55	8.18159	4.39145
Prochlorococcus marinus	K00239	sdhA, frdA	Multiple functions	Multiple functions	Multiple functions	56	7.57873	4.14843
Prochlorococcus marinus	K01704	leuD, IPMI-S	Metabolism	General Metabolism	General Metabolism	55	6.44114	3.378
Prochlorococcus marinus	K01448	amiABC	Multiple functions	Multiple functions	Multiple functions	55	7.4446	3.19786
Prochlorococcus marinus	K00948	PRPS, prsA	Metabolism	General Metabolism	General Metabolism	55	7.39871	3.67137
Prochlorococcus marinus	K00281	GLDC, gcvP	Metabolism	General Metabolism	General Metabolism	55	7.52402	3.76614
Prochlorococcus marinus	K12573	rnr, vacB	NA	NA	NA	54	7.61825	3.45452
Prochlorococcus marinus	K11329	rpaB	NA	NA	NA	54	7.99891	3.45105
Prochlorococcus marinus	K07037	K07037	Unclassified	Poorly characterized	Function unknown	54	7.95878	3.10653
Prochlorococcus marinus	K06885	K06885	Unclassified	Poorly characterized	Function unknown	54	7.33869	3.2229
Prochlorococcus marinus	K00799	GST, gst	Multiple functions	Multiple functions	Multiple functions	54	8.3471	3.19747
Prochlorococcus marinus	K11206	NIT1, ybeM	Unclassified	Metabolism	Amino acid metabolism	53	8.21092	3.23588
Prochlorococcus marinus	K09121	K09121	Unclassified	Poorly characterized	Function unknown	53	6.9663	3.3613
Prochlorococcus marinus	K06208	aroH	Metabolism	Amino acid metabolism	Phenylalanine, tyrosine and tryptophan biosynthesis [PATH:ko00400]	53	7.5822	3.17349
Prochlorococcus marinus	K02835	prfA, MTRF1, MRF1	Genetic Information Processing	Translation	Translation factors [BR:ko03012]	52	7.56396	3.42232
Prochlorococcus marinus	K00548	metH, MTR	Metabolism	General Metabolism	General Metabolism	53	8.30012	2.37082
Prochlorococcus marinus	K06861	lptB	NA	NA	NA	51	8.04183	2.92578
Prochlorococcus marinus	K06443	lcyB, crtL1, crtY	Metabolism	Metabolism of terpenoids and polyketides	Carotenoid biosynthesis [PATH:ko00906]	51	7.89105	3.44738
Prochlorococcus marinus	K02011	afuB, fbpB	Environmental Information Processing	Membrane transport	General Membrane transport	52	8.42247	2.38914
Prochlorococcus marinus	K00830	AGXT	Multiple functions	Multiple functions	Multiple functions	52	8.21701	3.00412
Prochlorococcus marinus	K00788	thiE	Metabolism	Metabolism of cofactors and vitamins	Thiamine metabolism [PATH:ko00730]	52	8.06039	3.00734
Prochlorococcus marinus	K03465	thyX, thy1	NA	NA	NA	49	6.56537	3.84701
Prochlorococcus marinus	K01924	murC	Metabolism	General Metabolism	General Metabolism	51	7.97609	2.94391
Prochlorococcus marinus	K01772	hemH, FECH	Metabolism	Metabolism of cofactors and vitamins	Porphyrin and chlorophyll metabolism [PATH:ko00860]	51	8.06829	2.93161
Prochlorococcus marinus	K00847	E2.7.1.4, scrK	Metabolism	Carbohydrate metabolism	General Carbohydrate metabolism	50	7.03007	3.4349
Prochlorococcus marinus	K06173	truA, PUS1	Genetic Information Processing	Translation	Transfer RNA biogenesis [BR:ko03016]	49	7.79669	3.97487
Prochlorococcus marinus	K04518	pheA2	Metabolism	Amino acid metabolism	Phenylalanine, tyrosine and tryptophan biosynthesis [PATH:ko00400]	50	7.77824	2.98945
Prochlorococcus marinus	K03787	surE	NA	NA	NA	50	7.9521	2.38765
Prochlorococcus marinus	K02706	psbD	Metabolism	Energy metabolism	General Energy metabolism	50	10.432	4.3324
Prochlorococcus marinus	K02004	ABC.CD.P	Environmental Information Processing	Membrane transport	Transporters [BR:ko02000]	50	7.94949	4.01977
Prochlorococcus marinus	K00873	PK, pyk	Multiple functions	Multiple functions	Multiple functions	50	8.31109	3.41946
Prochlorococcus marinus	K00759	APRT, apt	Multiple functions	Multiple functions	Multiple functions	50	7.45291	3.43708
Prochlorococcus marinus	K00147	proA	Metabolism	General Metabolism	General Metabolism	50	7.19893	3.43034
Prochlorococcus marinus	K09942	K09942	Unclassified	Poorly characterized	Function unknown	49	8.11596	4.24063
Prochlorococcus marinus	K03427	hsdM	Cellular Processes	Transport and catabolism	Prokaryotic Defense System [BR:ko02048]	49	10.573	5.47941
Prochlorococcus marinus	K02666	pilQ	Multiple functions	Multiple functions	Multiple functions	49	7.29396	3.41886
Prochlorococcus marinus	K01921	ddl	Multiple functions	Multiple functions	Multiple functions	49	7.73756	3.38856
Prochlorococcus marinus	K01784	galE, GALE	Metabolism	Carbohydrate metabolism	General Carbohydrate metabolism	49	5.78772	4.53769
Prochlorococcus marinus	K02690	psaB	Metabolism	Energy metabolism	General Energy metabolism	48	8.74708	4.70064
Prochlorococcus marinus	K01754	E4.3.1.19, ilvA, tdcB	Metabolism	Amino acid metabolism	General Amino acid metabolism	48	7.7279	2.78357
Prochlorococcus marinus	K05837	rodA, mrdB	Genetic Information Processing	Replication and repair	Chromosome and associated proteins [BR:ko03036]	47	7.02348	3.90716
Prochlorococcus marinus	K05337	fer	Unclassified	Metabolism	Energy metabolism	47	7.83085	2.89401
Prochlorococcus marinus	K04042	glmU	Metabolism	Carbohydrate metabolism	Amino sugar and nucleotide sugar metabolism [PATH:ko00520]	47	7.85863	2.91877
Prochlorococcus marinus	K11777	K11777	Unclassified	Poorly characterized	General function prediction only	46	7.69542	3.35177
Prochlorococcus marinus	K03644	lipA	Metabolism	Metabolism of cofactors and vitamins	Lipoic acid metabolism [PATH:ko00785]	46	9.60897	3.59856
Prochlorococcus marinus	K03321	TC.SULP	Environmental Information Processing	Membrane transport	Transporters [BR:ko02000]	45	8.19107	3.44994
Prochlorococcus marinus	K02501	hisH	Metabolism	Amino acid metabolism	Histidine metabolism [PATH:ko00340]	46	7.71706	3.31291
Prochlorococcus marinus	K02492	hemA	Metabolism	Metabolism of cofactors and vitamins	Porphyrin and chlorophyll metabolism [PATH:ko00860]	46	8.29913	2.91124
Prochlorococcus marinus	K02372	fabZ	Metabolism	General Metabolism	General Metabolism	46	7.41765	4.12792
Prochlorococcus marinus	K01669	phrB	Genetic Information Processing	Replication and repair	DNA repair and recombination proteins [BR:ko03400]	46	6.14758	4.41104
Prochlorococcus marinus	K00784	rnz	Genetic Information Processing	Translation	General Translation	46	8.51185	3.67457
Prochlorococcus marinus	K07088	K07088	Unclassified	Poorly characterized	Function unknown	45	7.46041	3.62351
Prochlorococcus marinus	K02600	nusA	Genetic Information Processing	General Genetic Information Processing	General Genetic Information Processing	44	7.84016	2.80422
Prochlorococcus marinus	K01879	glyS	Multiple functions	Multiple functions	Multiple functions	45	7.4562	4.34746
Prochlorococcus marinus	K00392	sir	Metabolism	Energy metabolism	Sulfur metabolism [PATH:ko00920]	45	7.65114	3.59222
Prochlorococcus marinus	K03498	trkH, trkG, ktrB	Environmental Information Processing	Membrane transport	Transporters [BR:ko02000]	44	7.83428	2.99756
Prochlorococcus marinus	K03474	pdxJ	Metabolism	Metabolism of cofactors and vitamins	Vitamin B6 metabolism [PATH:ko00750]	44	7.43869	3.2664
Prochlorococcus marinus	K02990	RP-S6, MRPS6, rpsF	Genetic Information Processing	Translation	General Translation	44	7.74518	4.06386
Prochlorococcus marinus	K01892	HARS, hisS	Multiple functions	Multiple functions	Multiple functions	44	8.5039	2.85197
Prochlorococcus marinus	K06217	phoH, phoL	Unclassified	Cellular processes and signaling	Signal transduction mechanisms	42	8.5059	3.75887
Prochlorococcus marinus	K01992	ABC-2.P	Environmental Information Processing	Membrane transport	Transporters [BR:ko02000]	42	8.90765	3.23197
Prochlorococcus marinus	K01889	FARSA, pheS	Multiple functions	Multiple functions	Multiple functions	43	8.36209	4.08724
Prochlorococcus marinus	K01265	map	Metabolism	Enzyme families	Peptidases [BR:ko01002]	43	8.5204	2.17942
Prochlorococcus marinus	K12452	ascC, ddhC, rfbH	Metabolism	Carbohydrate metabolism	Amino sugar and nucleotide sugar metabolism [PATH:ko00520]	42	15.7609	9.68551
Prochlorococcus marinus	K10563	mutM, fpg	NA	NA	NA	42	8.2872	3.70699
Prochlorococcus marinus	K01776	murI	Metabolism	General Metabolism	General Metabolism	42	7.8755	3.45568
Prochlorococcus marinus	K01056	PTH1, pth, spoVC	Genetic Information Processing	Translation	Translation factors [BR:ko03012]	42	8.12459	3.10713
Prochlorococcus marinus	K00971	manC, cpsB	Metabolism	Carbohydrate metabolism	General Carbohydrate metabolism	42	7.74431	3.40133
Prochlorococcus marinus	K10697	rpaA	NA	NA	NA	40	7.67944	3.2937
Prochlorococcus marinus	K08679	E5.1.3.6	Metabolism	Carbohydrate metabolism	Amino sugar and nucleotide sugar metabolism [PATH:ko00520]	41	10.9242	6.63231
Prochlorococcus marinus	K05896	scpA	Genetic Information Processing	Replication and repair	Chromosome and associated proteins [BR:ko03036]	40	8.00001	3.4958
Prochlorococcus marinus	K03587	ftsI	NA	NA	NA	41	8.11402	3.63993
Prochlorococcus marinus	K03555	mutS	NA	NA	NA	41	7.59277	3.84909
Prochlorococcus marinus	K01929	murF	Multiple functions	Multiple functions	Multiple functions	41	7.9914	3.14507
Prochlorococcus marinus	K07305	msrB	Unclassified	Genetic information processing	Protein folding and associated processing	40	8.95653	4.79792
Prochlorococcus marinus	K06168	miaB	Genetic Information Processing	Translation	Transfer RNA biogenesis [BR:ko03016]	39	7.41275	3.64527
Prochlorococcus marinus	K01783	rpe, RPE	Metabolism	General Metabolism	General Metabolism	40	10.5316	4.58674
Prochlorococcus marinus	K01738	cysK	Metabolism	General Metabolism	General Metabolism	40	8.32726	3.44962
Prochlorococcus marinus	K01714	dapA	Metabolism	General Metabolism	General Metabolism	40	8.40428	3.50513
Prochlorococcus marinus	K06883	K06883	Unclassified	Poorly characterized	Function unknown	39	7.69772	3.68511
Prochlorococcus marinus	K01923	purC	Metabolism	Nucleotide metabolism	Purine metabolism [PATH:ko00230]	39	7.30729	2.92592
Prochlorococcus marinus	K00975	glgC	Multiple functions	Multiple functions	Multiple functions	39	8.29132	2.90211
Prochlorococcus marinus	K00821	argD	Metabolism	Amino acid metabolism	General Amino acid metabolism	38	7.89537	3.62372
Prochlorococcus marinus	K00806	uppS	Metabolism	Metabolism of terpenoids and polyketides	General Metabolism of terpenoids and polyketides	39	7.49435	4.16914
Prochlorococcus marinus	K00384	trxB, TRR	Metabolism	Metabolism of other amino acids	Selenocompound metabolism [PATH:ko00450]	39	9.18568	3.77847
Prochlorococcus marinus	K13789	GGPS	NA	NA	NA	38	9.09466	4.42764
Prochlorococcus marinus	K07566	tsaC, rimN, SUA5	NA	NA	NA	38	7.34965	3.39057
Prochlorococcus marinus	K06182	rluF	Genetic Information Processing	Translation	Ribosome biogenesis [BR:ko03009]	38	9.48298	4.0125
Prochlorococcus marinus	K02825	pyrR	Multiple functions	Multiple functions	Multiple functions	38	7.6364	2.43188
Prochlorococcus marinus	K02314	dnaB	Multiple functions	Multiple functions	Multiple functions	38	7.85862	3.9561
Prochlorococcus marinus	K01962	accA	Metabolism	General Metabolism	General Metabolism	38	8.60796	2.91846
Prochlorococcus marinus	K01465	URA4, pyrC	Metabolism	Nucleotide metabolism	Pyrimidine metabolism [PATH:ko00240]	38	9.30352	3.78537
Prochlorococcus marinus	K01000	mraY	Multiple functions	Multiple functions	Multiple functions	38	7.95257	2.4703
Prochlorococcus marinus	K00796	folP	Metabolism	Metabolism of cofactors and vitamins	Folate biosynthesis [PATH:ko00790]	38	7.93037	3.01957
Prochlorococcus marinus	K00703	glgA	Multiple functions	Multiple functions	Multiple functions	38	8.51843	3.6053
Prochlorococcus marinus	K00609	pyrB, PYR2	Metabolism	General Metabolism	General Metabolism	38	8.02345	2.7987
Prochlorococcus marinus	K02705	psbC	Metabolism	Energy metabolism	General Energy metabolism	37	8.21486	6.06703
Prochlorococcus marinus	K02316	dnaG	Genetic Information Processing	Replication and repair	General Replication and repair	37	7.74822	3.42326
Prochlorococcus marinus	K02294	crtR	Metabolism	Metabolism of terpenoids and polyketides	Carotenoid biosynthesis [PATH:ko00906]	37	7.90947	3.49092
Prochlorococcus marinus	K01872	AARS, alaS	Multiple functions	Multiple functions	Multiple functions	36	7.84019	5.79759
Prochlorococcus marinus	K01868	TARS, thrS	Multiple functions	Multiple functions	Multiple functions	37	8.20525	3.644
Prochlorococcus marinus	K09014	sufB	Unclassified	Poorly characterized	General function prediction only	36	9.13906	3.05404
Prochlorococcus marinus	K03593	mrp, NUBPL	NA	NA	NA	36	9.08922	4.75003
Prochlorococcus marinus	K03470	rnhB	NA	NA	NA	36	7.29569	3.21678
Prochlorococcus marinus	K03320	amt, AMT, MEP	Environmental Information Processing	Membrane transport	Transporters [BR:ko02000]	36	8.85376	3.51536
Prochlorococcus marinus	K03177	truB, PUS4, TRUB1	Genetic Information Processing	Translation	Transfer RNA biogenesis [BR:ko03016]	36	8.01177	3.57287
Prochlorococcus marinus	K22305	psp	NA	NA	NA	35	7.31388	3.46482
Prochlorococcus marinus	K13541	cbiGH-cobJ	Metabolism	Metabolism of cofactors and vitamins	Porphyrin and chlorophyll metabolism [PATH:ko00860]	35	7.17564	3.67754
Prochlorococcus marinus	K09903	pyrH	Metabolism	Nucleotide metabolism	Pyrimidine metabolism [PATH:ko00240]	34	8.85282	2.7329
Prochlorococcus marinus	K09767	yajQ	Unclassified	Cellular processes and signaling	Signal transduction mechanisms	35	7.4993	3.55735
Prochlorococcus marinus	K03592	pmbA	Metabolism	Enzyme families	Peptidases [BR:ko01002]	35	7.80838	4.12678
Prochlorococcus marinus	K01869	LARS, leuS	Multiple functions	Multiple functions	Multiple functions	35	7.96875	3.20876
Prochlorococcus marinus	K01299	E3.4.17.19	Metabolism	Enzyme families	Peptidases [BR:ko01002]	35	8.38823	2.85602
Prochlorococcus marinus	K08479	sasA	NA	NA	NA	34	8.3009	2.49417
Prochlorococcus marinus	K07146	K07146	Unclassified	Poorly characterized	General function prediction only	33	7.40647	3.4364
Prochlorococcus marinus	K06925	tsaE	Genetic Information Processing	Translation	Transfer RNA biogenesis [BR:ko03016]	34	7.98536	4.14979
Prochlorococcus marinus	K06873	K06873	Unclassified	Poorly characterized	Function unknown	34	7.74437	2.78093
Prochlorococcus marinus	K06287	maf	Unclassified	Cellular processes and signaling	Cell growth	34	9.83796	3.42612
Prochlorococcus marinus	K05584	ndhM	Metabolism	Energy metabolism	Oxidative phosphorylation [PATH:ko00190]	33	7.62475	3.23388
Prochlorococcus marinus	K03687	GRPE	NA	NA	NA	34	7.40544	3.52857
Prochlorococcus marinus	K03147	thiC	Metabolism	Metabolism of cofactors and vitamins	Thiamine metabolism [PATH:ko00730]	34	8.96176	3.27513
Prochlorococcus marinus	K02884	RP-L19, MRPL19, rplS	Genetic Information Processing	Translation	General Translation	34	8.18988	3.27041
Prochlorococcus marinus	K01961	accC	Metabolism	General Metabolism	General Metabolism	34	8.52231	4.22444
Prochlorococcus marinus	K01881	PARS, proS	Multiple functions	Multiple functions	Multiple functions	34	7.30247	3.66998
Prochlorococcus marinus	K11960	urtB	NA	NA	NA	33	8.83316	3.14394
Prochlorococcus marinus	K10960	chlP, bchP	NA	NA	NA	33	8.67621	4.15221
Prochlorococcus marinus	K06891	clpS	Unclassified	Genetic information processing	Protein folding and associated processing	33	9.23714	3.32983
Prochlorococcus marinus	K06864	K06864	Unclassified	Poorly characterized	Function unknown	33	7.38165	3.69964
Prochlorococcus marinus	K06207	typA, bipA	Unclassified	Cellular processes and signaling	Signal transduction mechanisms	33	7.989	5.16823
Prochlorococcus marinus	K06153	bacA	NA	NA	NA	33	7.60618	2.86592
Prochlorococcus marinus	K03529	smc	Genetic Information Processing	Replication and repair	Chromosome and associated proteins [BR:ko03036]	33	7.29959	4.36016
Prochlorococcus marinus	K02428	rdgB	Metabolism	Nucleotide metabolism	Purine metabolism [PATH:ko00230]	33	9.38781	3.16151
Prochlorococcus marinus	K02313	dnaA	Multiple functions	Multiple functions	Multiple functions	33	8.86098	2.89698
Prochlorococcus marinus	K02230	cobN	Metabolism	Metabolism of cofactors and vitamins	Porphyrin and chlorophyll metabolism [PATH:ko00860]	33	8.62162	2.55197
Prochlorococcus marinus	K00218	por	Metabolism	Metabolism of cofactors and vitamins	Porphyrin and chlorophyll metabolism [PATH:ko00860]	33	9.40276	3.20359
Prochlorococcus marinus	K00003	E1.1.1.3	Metabolism	Amino acid metabolism	General Amino acid metabolism	33	7.32565	3.48201
Prochlorococcus marinus	K21147	moeZR, moeBR	Genetic Information Processing	Folding, sorting and degradation	Sulfur relay system [PATH:ko04122]	32	6.77122	3.94328
Prochlorococcus marinus	K08678	UXS1, uxs	Metabolism	Carbohydrate metabolism	Amino sugar and nucleotide sugar metabolism [PATH:ko00520]	32	7.84865	4.21646
Prochlorococcus marinus	K06949	rsgA, engC	NA	NA	NA	32	9.20907	2.73208
Prochlorococcus marinus	K03655	recG	NA	NA	NA	32	8.38756	4.81041
Prochlorococcus marinus	K03568	tldD	Metabolism	Enzyme families	Peptidases [BR:ko01002]	32	9.66492	2.52561
Prochlorococcus marinus	K00798	MMAB, pduO	Metabolism	Metabolism of cofactors and vitamins	Porphyrin and chlorophyll metabolism [PATH:ko00860]	32	7.33505	3.98722
Prochlorococcus marinus	K06206	sfsA	Unclassified	Metabolism	Carbohydrate metabolism	31	8.56278	1.5469
Prochlorococcus marinus	K04066	priA	NA	NA	NA	31	7.22437	4.17595
Prochlorococcus marinus	K03980	murJ, mviN	NA	NA	NA	31	8.30749	2.77789
Prochlorococcus marinus	K03629	recF	NA	NA	NA	30	7.0112	4.38273
Prochlorococcus marinus	K03550	ruvA	NA	NA	NA	31	7.50826	3.62145
Prochlorococcus marinus	K03536	rnpA	Genetic Information Processing	Translation	Transfer RNA biogenesis [BR:ko03016]	31	8.60352	2.90409
Prochlorococcus marinus	K02906	RP-L3, MRPL3, rplC	Genetic Information Processing	Translation	General Translation	31	8.15508	3.47277
Prochlorococcus marinus	K02687	prmA	Genetic Information Processing	Translation	Ribosome biogenesis [BR:ko03009]	31	8.57325	3.42869
Prochlorococcus marinus	K02639	petF	Metabolism	Energy metabolism	General Energy metabolism	31	10.012	3.38976
Prochlorococcus marinus	K02358	tuf, TUFM	Multiple functions	Multiple functions	Multiple functions	31	11.1993	6.49268
Prochlorococcus marinus	K02013	ABC.FEV.A	Environmental Information Processing	Membrane transport	General Membrane transport	30	7.33526	3.47701
Prochlorococcus marinus	K01990	ABC-2.A	Environmental Information Processing	Membrane transport	Transporters [BR:ko02000]	31	9.239	3.60902
Prochlorococcus marinus	K01939	purA, ADSS	Metabolism	General Metabolism	General Metabolism	31	8.27543	3.00269
Prochlorococcus marinus	K01897	ACSL, fadD	Multiple functions	Multiple functions	Multiple functions	30	8.41864	3.18023
Prochlorococcus marinus	K01817	trpF	Metabolism	Amino acid metabolism	Phenylalanine, tyrosine and tryptophan biosynthesis [PATH:ko00400]	31	7.99179	3.07259
Prochlorococcus marinus	K01749	hemC, HMBS	Metabolism	Metabolism of cofactors and vitamins	Porphyrin and chlorophyll metabolism [PATH:ko00860]	31	7.78058	3.28847
Prochlorococcus marinus	K00958	sat, met3	Metabolism	General Metabolism	General Metabolism	31	9.82151	4.92086
Prochlorococcus marinus	K05581	ndhJ	Metabolism	Energy metabolism	Oxidative phosphorylation [PATH:ko00190]	29	7.27591	3.77466
Prochlorococcus marinus	K03977	engA, der	Genetic Information Processing	Translation	Ribosome biogenesis [BR:ko03009]	30	8.70496	3.52895
Prochlorococcus marinus	K03625	nusB	NA	NA	NA	30	7.46004	3.46719
Prochlorococcus marinus	K03609	minD	NA	NA	NA	30	8.57772	2.71764
Prochlorococcus marinus	K03168	topA	NA	NA	NA	30	7.6275	3.70205
Prochlorococcus marinus	K02003	ABC.CD.A	Environmental Information Processing	Membrane transport	Transporters [BR:ko02000]	30	9.72695	3.5433
Prochlorococcus marinus	K01626	E2.5.1.54, aroF, aroG, aroH	Multiple functions	Multiple functions	Multiple functions	30	8.08937	4.35624
Prochlorococcus marinus	K00951	relA	Metabolism	Nucleotide metabolism	Purine metabolism [PATH:ko00230]	30	8.81379	2.97535
Prochlorococcus marinus	K00700	GBE1, glgB	Multiple functions	Multiple functions	Multiple functions	30	8.54116	3.64372
Prochlorococcus marinus	K20024	mgdE	Metabolism	Lipid metabolism	Glycerolipid metabolism [PATH:ko00561]	29	8.3708	2.20722
Prochlorococcus marinus	K15918	GLYK	NA	NA	NA	29	7.70754	2.69121
Prochlorococcus marinus	K09797	K09797	Unclassified	Poorly characterized	Function unknown	29	9.61455	2.69437
Prochlorococcus marinus	K07393	ECM4, yqjG	Unclassified	Metabolism	Amino acid metabolism	27	6.10469	3.72901
Prochlorococcus marinus	K05979	comB	Metabolism	Energy metabolism	Methane metabolism [PATH:ko00680]	29	8.57876	2.6336
Prochlorococcus marinus	K03657	uvrD, pcrA	NA	NA	NA	29	7.46339	3.45308
Prochlorococcus marinus	K03292	TC.GPH	Unclassified	Cellular processes and signaling	Transport	29	8.83304	3.63466
Prochlorococcus marinus	K03100	lepB	NA	NA	NA	29	7.83424	4.59849
Prochlorococcus marinus	K02500	hisF	Metabolism	Amino acid metabolism	Histidine metabolism [PATH:ko00340]	29	7.82815	3.25777
Prochlorococcus marinus	K02343	dnaX	Multiple functions	Multiple functions	Multiple functions	29	8.9948	3.01571
Prochlorococcus marinus	K02038	pstA	Environmental Information Processing	Membrane transport	General Membrane transport	29	9.08719	2.81303
Prochlorococcus marinus	K01972	E6.5.1.2, ligA, ligB	Genetic Information Processing	Replication and repair	General Replication and repair	29	11.3422	2.84572
Prochlorococcus marinus	K01012	bioB	Metabolism	Metabolism of cofactors and vitamins	Biotin metabolism [PATH:ko00780]	29	8.41317	3.59357
Prochlorococcus marinus	K00981	E2.7.7.41, CDS1, CDS2, cdsA	Multiple functions	Multiple functions	Multiple functions	29	7.75439	3.41313
Prochlorococcus marinus	K00075	murB	Metabolism	General Metabolism	General Metabolism	29	8.05043	4.0473
Prochlorococcus marinus	K00033	PGD, gnd, gntZ	Metabolism	General Metabolism	General Metabolism	29	7.98147	3.45342
Prochlorococcus marinus	K11532	glpX-SEBP	NA	NA	NA	28	9.25223	3.21784
Prochlorococcus marinus	K07052	K07052	Unclassified	Poorly characterized	Function unknown	28	8.96815	3.4399
Prochlorococcus marinus	K04487	iscS, NFS1	NA	NA	NA	28	9.43613	2.7142
Prochlorococcus marinus	K03495	gidA, mnmG, MTO1	NA	NA	NA	28	9.81558	4.33588
Prochlorococcus marinus	K02065	mlaF, linL, mkl	Environmental Information Processing	Membrane transport	General Membrane transport	28	7.31936	3.23752
Prochlorococcus marinus	K01485	codA	Metabolism	General Metabolism	General Metabolism	28	7.93737	3.34766
Prochlorococcus marinus	K00927	PGK, pgk	Multiple functions	Multiple functions	Multiple functions	28	8.03282	2.83081
Prochlorococcus marinus	K14331	K14331	Unclassified	Metabolism	Lipid metabolism	27	9.07123	4.25848
Prochlorococcus marinus	K07738	nrdR	Genetic Information Processing	Transcription	Transcription factors [BR:ko03000]	27	8.88026	3.39823
Prochlorococcus marinus	K07456	mutS2	NA	NA	NA	27	8.79201	3.4711
Prochlorococcus marinus	K07090	K07090	Unclassified	Poorly characterized	Function unknown	27	7.51655	2.56479
Prochlorococcus marinus	K06999	K06999	Unclassified	Metabolism	Others	27	8.07258	3.82442
Prochlorococcus marinus	K02968	RP-S20, rpsT	Genetic Information Processing	Translation	General Translation	27	7.55023	3.35677
Prochlorococcus marinus	K01623	ALDO	Multiple functions	Multiple functions	Multiple functions	27	7.41204	6.18881
Prochlorococcus marinus	K00616	E2.2.1.2, talA, talB	Metabolism	Carbohydrate metabolism	Pentose phosphate pathway [PATH:ko00030]	27	7.93054	4.02746
Prochlorococcus marinus	K00558	DNMT1, dcm	Multiple functions	Multiple functions	Multiple functions	27	9.12917	6.73736
Prochlorococcus marinus	K16785	ecfT	NA	NA	NA	26	8.56971	2.66286
Prochlorococcus marinus	K14652	ribBA	NA	NA	NA	26	8.7694	5.44897
Prochlorococcus marinus	K13693	gpgS	Metabolism	Glycan biosynthesis and metabolism	Glycosyltransferases [BR:ko01003]	26	8.56268	3.08643
Prochlorococcus marinus	K10773	NTH	NA	NA	NA	25	8.53485	2.08203
Prochlorococcus marinus	K07742	ylxR	Unclassified	Poorly characterized	Function unknown	26	7.05792	4.29712
Prochlorococcus marinus	K04079	HSP90A, htpG	NA	NA	NA	26	7.76843	2.96556
Prochlorococcus marinus	K03564	BCP, PRXQ, DOT5	Unclassified	Genetic information processing	Protein folding and associated processing	26	9.97177	2.47991
Prochlorococcus marinus	K02954	RP-S14, MRPS14, rpsN	Genetic Information Processing	Translation	General Translation	26	8.43037	4.05504
Prochlorococcus marinus	K02926	RP-L4, MRPL4, rplD	Genetic Information Processing	Translation	General Translation	25	8.98447	4.65988
Prochlorococcus marinus	K02888	RP-L21, MRPL21, rplU	Genetic Information Processing	Translation	General Translation	26	7.8376	3.09023
Prochlorococcus marinus	K02876	RP-L15, MRPL15, rplO	Genetic Information Processing	Translation	General Translation	26	8.8919	3.3691
Prochlorococcus marinus	K01710	E4.2.1.46, rfbB, rffG	Metabolism	General Metabolism	General Metabolism	26	9.78625	6.40449
Prochlorococcus marinus	K01695	trpA	Metabolism	Amino acid metabolism	General Amino acid metabolism	26	8.76575	3.50994
Prochlorococcus marinus	K01159	ruvC	Genetic Information Processing	Replication and repair	General Replication and repair	26	8.23458	3.07812
Prochlorococcus marinus	K11959	urtA	NA	NA	NA	25	7.33111	4.32934
Prochlorococcus marinus	K11717	sufS	Metabolism	Metabolism of other amino acids	Selenocompound metabolism [PATH:ko00450]	25	8.67849	3.20613
Prochlorococcus marinus	K09013	sufC	Environmental Information Processing	Membrane transport	Transporters [BR:ko02000]	25	9.77118	4.14488
Prochlorococcus marinus	K07568	queA	Genetic Information Processing	Translation	Transfer RNA biogenesis [BR:ko03016]	25	8.91911	3.95328
Prochlorococcus marinus	K06978	K06978	Unclassified	Poorly characterized	Function unknown	25	8.84228	2.72405
Prochlorococcus marinus	K06898	K06898	Unclassified	Poorly characterized	Function unknown	25	9.27573	3.81658
Prochlorococcus marinus	K03800	lplA, lplJ	Metabolism	Metabolism of cofactors and vitamins	Lipoic acid metabolism [PATH:ko00785]	25	8.67675	2.92732
Prochlorococcus marinus	K03724	lhr	Genetic Information Processing	Replication and repair	DNA repair and recombination proteins [BR:ko03400]	24	8.55314	3.60414
Prochlorococcus marinus	K03702	uvrB	NA	NA	NA	25	10.3488	3.18281
Prochlorococcus marinus	K03544	clpX, CLPX	NA	NA	NA	25	8.23984	3.72404
Prochlorococcus marinus	K03072	secD	NA	NA	NA	25	7.64668	3.71008
Prochlorococcus marinus	K02471	bacA	Environmental Information Processing	Membrane transport	General Membrane transport	25	9.31292	3.86717
Prochlorococcus marinus	K02114	ATPF1E, atpC	Metabolism	Energy metabolism	General Energy metabolism	25	8.19872	3.03609
Prochlorococcus marinus	K02015	ABC.FEV.P	Environmental Information Processing	Membrane transport	General Membrane transport	25	2.63096	3.5888
Prochlorococcus marinus	K01770	ispF	Metabolism	Metabolism of terpenoids and polyketides	Terpenoid backbone biosynthesis [PATH:ko00900]	25	9.07092	3.50485
Prochlorococcus marinus	K01611	speD, AMD1	Metabolism	Amino acid metabolism	General Amino acid metabolism	25	8.81462	2.93186
Prochlorococcus marinus	K01470	E3.5.2.10	Metabolism	Amino acid metabolism	Arginine and proline metabolism [PATH:ko00330]	25	8.42213	3.60658
Prochlorococcus marinus	K01437	ASPA, aspA	Metabolism	Amino acid metabolism	General Amino acid metabolism	25	8.89414	3.09163
Prochlorococcus marinus	K01256	pepN	Metabolism	General Metabolism	General Metabolism	25	8.83081	5.4636
Prochlorococcus marinus	K00772	mtaP, MTAP	Metabolism	Amino acid metabolism	Cysteine and methionine metabolism [PATH:ko00270]	25	7.48464	4.83894
Prochlorococcus marinus	K00228	CPOX, hemF	Metabolism	Metabolism of cofactors and vitamins	Porphyrin and chlorophyll metabolism [PATH:ko00860]	25	8.33398	3.43186
Prochlorococcus marinus	K11753	ribF	Metabolism	Metabolism of cofactors and vitamins	Riboflavin metabolism [PATH:ko00740]	24	8.08323	2.34459
Prochlorococcus marinus	K09931	K09931	Unclassified	Poorly characterized	Function unknown	24	7.63022	3.5301
Prochlorococcus marinus	K09772	sepF	Genetic Information Processing	Replication and repair	Chromosome and associated proteins [BR:ko03036]	24	7.99673	3.32166
Prochlorococcus marinus	K07026	E3.1.3.70	Metabolism	Carbohydrate metabolism	Fructose and mannose metabolism [PATH:ko00051]	24	9.522	3.30723
Prochlorococcus marinus	K06158	ABCF3	Genetic Information Processing	Translation	Translation factors [BR:ko03012]	24	8.20067	3.86231
Prochlorococcus marinus	K05582	ndhK	Metabolism	Energy metabolism	Oxidative phosphorylation [PATH:ko00190]	24	8.27627	3.4824
Prochlorococcus marinus	K03789	rimI	Genetic Information Processing	Translation	Ribosome biogenesis [BR:ko03009]	24	6.46528	3.52842
Prochlorococcus marinus	K03588	ftsW, spoVE	NA	NA	NA	24	8.52689	2.984
Prochlorococcus marinus	K03437	spoU	Genetic Information Processing	Translation	Transfer RNA biogenesis [BR:ko03016]	24	9.16374	2.79358
Prochlorococcus marinus	K02982	RP-S3, rpsC	Genetic Information Processing	Translation	General Translation	24	9.14834	3.57814
Prochlorococcus marinus	K02703	psbA	Metabolism	Energy metabolism	General Energy metabolism	24	11.6378	3.17546
Prochlorococcus marinus	K02335	polA	Multiple functions	Multiple functions	Multiple functions	24	8.35437	3.28825
Prochlorococcus marinus	K01876	DARS, aspS	Multiple functions	Multiple functions	Multiple functions	24	10.2933	4.84976
Prochlorococcus marinus	K01874	MARS, metG	Multiple functions	Multiple functions	Multiple functions	24	7.28576	3.74135
Prochlorococcus marinus	K00773	tgt, QTRT1	Genetic Information Processing	Translation	Transfer RNA biogenesis [BR:ko03016]	24	8.75968	5.73196
Prochlorococcus marinus	K00566	mnmA, trmU	Genetic Information Processing	General Genetic Information Processing	General Genetic Information Processing	24	7.97302	3.48369
Prochlorococcus marinus	K00554	trmD	Genetic Information Processing	Translation	Transfer RNA biogenesis [BR:ko03016]	24	9.48117	3.65457
Prochlorococcus marinus	K00286	proC	Metabolism	Amino acid metabolism	Arginine and proline metabolism [PATH:ko00330]	24	7.77228	3.04067
Prochlorococcus marinus	K21561	ntcA	Genetic Information Processing	Transcription	Transcription factors [BR:ko03000]	23	8.31153	3.12763
Prochlorococcus marinus	K17686	copA, ATP7	NA	NA	NA	22	8.76824	3.90061
Prochlorococcus marinus	K16786	ecfA1	NA	NA	NA	23	8.2164	3.15367
Prochlorococcus marinus	K07458	vsr	Genetic Information Processing	Replication and repair	DNA repair and recombination proteins [BR:ko03400]	23	7.81127	3.71284
Prochlorococcus marinus	K05573	ndhB	Metabolism	Energy metabolism	Oxidative phosphorylation [PATH:ko00190]	23	8.10156	3.99352
Prochlorococcus marinus	K05371	pcyA	Metabolism	Metabolism of cofactors and vitamins	Porphyrin and chlorophyll metabolism [PATH:ko00860]	23	7.34816	4.29134
Prochlorococcus marinus	K04040	chlG, bchG	NA	NA	NA	23	7.83521	3.82159
Prochlorococcus marinus	K04038	chlN	Metabolism	Metabolism of cofactors and vitamins	Porphyrin and chlorophyll metabolism [PATH:ko00860]	23	8.98745	2.46293
Prochlorococcus marinus	K03723	mfd	NA	NA	NA	23	8.53535	4.07488
Prochlorococcus marinus	K03394	cobI-cbiL	Metabolism	Metabolism of cofactors and vitamins	Porphyrin and chlorophyll metabolism [PATH:ko00860]	23	7.58011	2.73481
Prochlorococcus marinus	K02224	cobB-cbiA	Metabolism	Metabolism of cofactors and vitamins	Porphyrin and chlorophyll metabolism [PATH:ko00860]	23	9.24435	4.01393
Prochlorococcus marinus	K01937	pyrG, CTPS	Metabolism	Nucleotide metabolism	Pyrimidine metabolism [PATH:ko00240]	23	9.08866	3.6839
Prochlorococcus marinus	K01867	WARS, trpS	Multiple functions	Multiple functions	Multiple functions	23	8.22719	2.4427
Prochlorococcus marinus	K01803	TPI, tpiA	Multiple functions	Multiple functions	Multiple functions	23	9.1481	3.90236
Prochlorococcus marinus	K01687	ilvD	Metabolism	General Metabolism	General Metabolism	23	9.07264	3.45386
Prochlorococcus marinus	K01507	ppa	Metabolism	Energy metabolism	Oxidative phosphorylation [PATH:ko00190]	23	9.74797	5.04324
Prochlorococcus marinus	K01409	KAE1, tsaD, QRI7	Genetic Information Processing	Translation	Transfer RNA biogenesis [BR:ko03016]	23	8.33408	3.51452
Prochlorococcus marinus	K00974	cca	Genetic Information Processing	Translation	General Translation	23	7.57486	3.59604
Prochlorococcus marinus	K00833	bioA	Metabolism	General Metabolism	General Metabolism	23	8.18675	3.99897
Prochlorococcus marinus	K00059	fabG	Metabolism	General Metabolism	General Metabolism	23	8.11219	5.20929
Prochlorococcus marinus	K00058	serA, PHGDH	Multiple functions	Multiple functions	Multiple functions	23	8.49792	3.19094
Prochlorococcus marinus	K11754	folC	Metabolism	Metabolism of cofactors and vitamins	Folate biosynthesis [PATH:ko00790]	22	7.23056	4.36206
Prochlorococcus marinus	K09775	K09775	Unclassified	Poorly characterized	Function unknown	22	9.31611	1.7955
Prochlorococcus marinus	K09710	ybeB	Genetic Information Processing	Translation	Ribosome biogenesis [BR:ko03009]	22	8.60557	2.94774
Prochlorococcus marinus	K07444	ypsC	Unclassified	Genetic information processing	Replication, recombination and repair proteins	22	7.90015	5.21712
Prochlorococcus marinus	K07260	vanY	NA	NA	NA	22	8.68738	3.28793
Prochlorococcus marinus	K04035	E1.14.13.81, acsF, chlE	Metabolism	Metabolism of cofactors and vitamins	Porphyrin and chlorophyll metabolism [PATH:ko00860]	22	6.69213	3.66209
Prochlorococcus marinus	K03652	MPG	NA	NA	NA	22	8.78102	2.19788
Prochlorococcus marinus	K03500	rsmB, sun	Genetic Information Processing	Translation	Ribosome biogenesis [BR:ko03009]	22	8.35874	3.90416
Prochlorococcus marinus	K03110	ftsY	NA	NA	NA	22	8.1152	3.22024
Prochlorococcus marinus	K02933	RP-L6, MRPL6, rplF	Genetic Information Processing	Translation	General Translation	22	9.28018	1.85719
Prochlorococcus marinus	K02890	RP-L22, MRPL22, rplV	Genetic Information Processing	Translation	General Translation	22	8.5158	3.98021
Prochlorococcus marinus	K02434	gatB, PET112	Genetic Information Processing	Translation	General Translation	22	8.53352	3.60227
Prochlorococcus marinus	K02227	cbiB, cobD	Metabolism	Metabolism of cofactors and vitamins	Porphyrin and chlorophyll metabolism [PATH:ko00860]	22	8.49872	3.31854
Prochlorococcus marinus	K02033	ABC.PE.P	Multiple functions	Multiple functions	Multiple functions	22	6.95824	4.27726
Prochlorococcus marinus	K02005	ABC.CD.TX	Unclassified	Cellular processes and signaling	Membrane and intracellular structural molecules	22	9.68222	3.63523
Prochlorococcus marinus	K01495	GCH1, folE	Metabolism	Metabolism of cofactors and vitamins	Folate biosynthesis [PATH:ko00790]	22	8.51299	4.57791
Prochlorococcus marinus	K01480	speB	Metabolism	Amino acid metabolism	Arginine and proline metabolism [PATH:ko00330]	22	7.18635	3.49374
Prochlorococcus marinus	K01425	glsA, GLS	Multiple functions	Multiple functions	Multiple functions	22	4.19859	4.18508
Prochlorococcus marinus	K01259	pip	Metabolism	General Metabolism	General Metabolism	21	8.85434	3.41001
Prochlorococcus marinus	K01255	CARP, pepA	Metabolism	General Metabolism	General Metabolism	22	8.20322	3.58503
Prochlorococcus marinus	K00215	dapB	Metabolism	General Metabolism	General Metabolism	22	8.67111	4.31843
Prochlorococcus marinus	K00128	ALDH	Metabolism	General Metabolism	General Metabolism	22	7.55828	4.20177
Prochlorococcus marinus	K00031	IDH1, IDH2, icd	Multiple functions	Multiple functions	Multiple functions	22	9.18224	3.70192
Prochlorococcus marinus	K16087	TC.FEV.OM3, tbpA, hemR, lbpA, hpuB, bhuR, hugA, hmbR	Environmental Information Processing	Membrane transport	Transporters [BR:ko02000]	21	0.753133	0.371221
Prochlorococcus marinus	K07390	grxD, GLRX5	NA	NA	NA	21	9.05854	2.96215
Prochlorococcus marinus	K07071	K07071	Unclassified	Poorly characterized	Function unknown	21	9.10503	3.58283
Prochlorococcus marinus	K06997	yggS, PROSC	Unclassified	Metabolism	Amino acid metabolism	21	8.2494	3.54754
Prochlorococcus marinus	K05810	yfiH	Unclassified	Metabolism	Amino acid metabolism	21	8.65879	0.716057
Prochlorococcus marinus	K03405	chlI, bchI	Metabolism	Metabolism of cofactors and vitamins	Porphyrin and chlorophyll metabolism [PATH:ko00860]	21	8.90879	2.99985
Prochlorococcus marinus	K03149	thiG	Metabolism	Metabolism of cofactors and vitamins	Thiamine metabolism [PATH:ko00730]	21	8.80491	4.39303
Prochlorococcus marinus	K02952	RP-S13, rpsM	Genetic Information Processing	Translation	General Translation	21	8.79484	4.65881
Prochlorococcus marinus	K02634	petA	Metabolism	Energy metabolism	General Energy metabolism	21	9.81654	2.55921
Prochlorococcus marinus	K02563	murG	Multiple functions	Multiple functions	Multiple functions	21	8.4814	2.73002
Prochlorococcus marinus	K01661	menB	Metabolism	Metabolism of cofactors and vitamins	Ubiquinone and other terpenoid-quinone biosynthesis [PATH:ko00130]	21	7.70041	3.84898
Prochlorococcus marinus	K00943	tmk, DTYMK	Metabolism	Nucleotide metabolism	Pyrimidine metabolism [PATH:ko00240]	21	8.40455	3.88668
Prochlorococcus marinus	K15226	tyrAa	Metabolism	Amino acid metabolism	Phenylalanine, tyrosine and tryptophan biosynthesis [PATH:ko00400]	20	10.4684	2.86701
Prochlorococcus marinus	K12574	rnj	NA	NA	NA	20	8.60657	3.47612
Prochlorococcus marinus	K11962	urtD	NA	NA	NA	20	7.92497	3.90086
Prochlorococcus marinus	K06890	K06890	Unclassified	Poorly characterized	Function unknown	20	9.62207	4.15999
Prochlorococcus marinus	K06442	tlyA	Genetic Information Processing	Translation	Ribosome biogenesis [BR:ko03009]	20	8.70496	3.02464
Prochlorococcus marinus	K06196	ccdA	Environmental Information Processing	Membrane transport	Transporters [BR:ko02000]	20	8.40373	3.74944
Prochlorococcus marinus	K06169	miaE	Genetic Information Processing	Translation	Transfer RNA biogenesis [BR:ko03016]	20	8.93383	3.28063
Prochlorococcus marinus	K05580	ndhI	Metabolism	Energy metabolism	Oxidative phosphorylation [PATH:ko00190]	20	9.78066	3.50569
Prochlorococcus marinus	K03610	minC	NA	NA	NA	20	6.90566	4.2574
Prochlorococcus marinus	K03501	gidB, rsmG	NA	NA	NA	20	6.67857	4.31969
Prochlorococcus marinus	K02837	prfC	Genetic Information Processing	Translation	Translation factors [BR:ko03012]	20	8.70089	4.2584
Prochlorococcus marinus	K02551	menD	Metabolism	Metabolism of cofactors and vitamins	Ubiquinone and other terpenoid-quinone biosynthesis [PATH:ko00130]	20	8.23071	3.43913
Prochlorococcus marinus	K02111	ATPF1A, atpA	Metabolism	Energy metabolism	General Energy metabolism	20	9.55269	6.16663
Prochlorococcus marinus	K02035	ABC.PE.S	Multiple functions	Multiple functions	Multiple functions	20	8.18649	3.39033
Prochlorococcus marinus	K01866	YARS, tyrS	Multiple functions	Multiple functions	Multiple functions	20	9.49114	3.35673
Prochlorococcus marinus	K01736	aroC	Metabolism	Amino acid metabolism	Phenylalanine, tyrosine and tryptophan biosynthesis [PATH:ko00400]	20	9.20294	2.8551
Prochlorococcus marinus	K01585	speA	Metabolism	Amino acid metabolism	Arginine and proline metabolism [PATH:ko00330]	20	7.79342	3.61171
Prochlorococcus marinus	K00969	nadD	Metabolism	Metabolism of cofactors and vitamins	Nicotinate and nicotinamide metabolism [PATH:ko00760]	20	7.80565	3.44361
Prochlorococcus marinus	K00537	ARSC1, arsC	Unclassified	Metabolism	Others	20	8.7955	2.54852
Prochlorococcus marinus	K00162	PDHB, pdhB	Multiple functions	Multiple functions	Multiple functions	20	11.0334	4.44084
Prochlorococcus marinus	K14330	K14330	Unclassified	Metabolism	Lipid metabolism	19	9.72953	3.52601
Prochlorococcus marinus	K06917	selU	Genetic Information Processing	Translation	Transfer RNA biogenesis [BR:ko03016]	19	8.31387	2.96052
Prochlorococcus marinus	K05522	nei	NA	NA	NA	19	6.33146	4.45111
Prochlorococcus marinus	K03820	lnt	Unclassified	Cellular processes and signaling	Membrane and intracellular structural molecules	19	6.9914	3.67486
Prochlorococcus marinus	K03439	trmB, METTL1	Genetic Information Processing	Translation	Transfer RNA biogenesis [BR:ko03016]	19	7.35752	3.70104
Prochlorococcus marinus	K03308	TC.NSS	Unclassified	Cellular processes and signaling	Transport	19	9.32004	2.43892
Prochlorococcus marinus	K02956	RP-S15, MRPS15, rpsO	Genetic Information Processing	Translation	General Translation	19	8.91467	3.25797
Prochlorococcus marinus	K02860	rimM	Genetic Information Processing	Translation	Ribosome biogenesis [BR:ko03009]	19	8.04527	3.26998
Prochlorococcus marinus	K01533	copB	Unclassified	Metabolism	Energy metabolism	19	8.90448	2.96905
Prochlorococcus marinus	K00928	lysC	Metabolism	General Metabolism	General Metabolism	19	8.89896	4.3098
Prochlorococcus marinus	K00627	DLAT, aceF, pdhC	Metabolism	Carbohydrate metabolism	General Carbohydrate metabolism	19	8.51132	3.33887
Prochlorococcus marinus	K00383	GSR, gor	Multiple functions	Multiple functions	Multiple functions	19	7.77291	3.19023
Prochlorococcus marinus	K09815	znuA	NA	NA	NA	18	6.15941	3.27978
Prochlorococcus marinus	K05275	E1.1.1.65	Metabolism	Metabolism of cofactors and vitamins	Vitamin B6 metabolism [PATH:ko00750]	18	9.36724	2.73054
Prochlorococcus marinus	K03786	aroQ, qutE	Metabolism	Amino acid metabolism	Phenylalanine, tyrosine and tryptophan biosynthesis [PATH:ko00400]	18	10.6779	4.38333
Prochlorococcus marinus	K03189	ureG	Unclassified	Genetic information processing	Protein folding and associated processing	18	9.24202	4.56602
Prochlorococcus marinus	K02988	RP-S5, MRPS5, rpsE	Genetic Information Processing	Translation	General Translation	18	9.2774	3.56035
Prochlorococcus marinus	K02863	RP-L1, MRPL1, rplA	Genetic Information Processing	Translation	General Translation	18	9.6845	4.75642
Prochlorococcus marinus	K02637	petD	Metabolism	Energy metabolism	General Energy metabolism	18	8.70263	2.63749
Prochlorococcus marinus	K02356	efp	Genetic Information Processing	Translation	Translation factors [BR:ko03012]	18	9.45103	3.18494
Prochlorococcus marinus	K01934	MTHFS	Metabolism	Metabolism of cofactors and vitamins	One carbon pool by folate [PATH:ko00670]	17	9.18655	2.66286
Prochlorococcus marinus	K01835	pgm	Metabolism	General Metabolism	General Metabolism	18	9.20716	2.44086
Prochlorococcus marinus	K01653	E2.2.1.6S, ilvH, ilvN	Metabolism	General Metabolism	General Metabolism	18	7.59638	4.1352
Prochlorococcus marinus	K01429	ureB	Metabolism	General Metabolism	General Metabolism	18	9.79236	2.61306
Prochlorococcus marinus	K01046	lip, TGL2	Metabolism	Lipid metabolism	Glycerolipid metabolism [PATH:ko00561]	18	8.96413	2.49452
Prochlorococcus marinus	K00620	argJ	Metabolism	Amino acid metabolism	Arginine biosynthesis [PATH:ko00220]	18	9.3391	2.5129
Prochlorococcus marinus	K00254	DHODH, pyrD	Metabolism	Nucleotide metabolism	Pyrimidine metabolism [PATH:ko00240]	18	8.29107	4.03956
Prochlorococcus marinus	K00145	argC	Metabolism	Amino acid metabolism	Arginine biosynthesis [PATH:ko00220]	18	8.66658	2.76209
Prochlorococcus marinus	K19032	PSRP3	Genetic Information Processing	Translation	Ribosome [BR:ko03011]	17	8.13167	2.49154
Prochlorococcus marinus	K19003	mgdA	NA	NA	NA	17	9.10392	3.09111
Prochlorococcus marinus	K13038	coaBC, dfp	Metabolism	Metabolism of cofactors and vitamins	Pantothenate and CoA biosynthesis [PATH:ko00770]	17	8.37431	3.86855
Prochlorococcus marinus	K08289	purT	NA	NA	NA	17	8.88212	3.26038
Prochlorococcus marinus	K06118	SQD1, sqdB	NA	NA	NA	17	8.57517	3.02867
Prochlorococcus marinus	K06042	cobH-cbiC	Metabolism	Metabolism of cofactors and vitamins	Porphyrin and chlorophyll metabolism [PATH:ko00860]	17	7.86956	3.3577
Prochlorococcus marinus	K05572	ndhA	Metabolism	Energy metabolism	Oxidative phosphorylation [PATH:ko00190]	17	7.74961	4.27423
Prochlorococcus marinus	K03795	cbiX	Metabolism	Metabolism of cofactors and vitamins	Porphyrin and chlorophyll metabolism [PATH:ko00860]	17	8.40746	3.21273
Prochlorococcus marinus	K03768	PPIB, ppiB	Genetic Information Processing	Folding, sorting and degradation	Chaperones and folding catalysts [BR:ko03110]	17	8.63039	4.72937
Prochlorococcus marinus	K03582	recB	NA	NA	NA	17	8.85445	3.692
Prochlorococcus marinus	K03545	tig	Unclassified	Genetic information processing	Protein folding and associated processing	17	9.65544	2.43101
Prochlorococcus marinus	K02871	RP-L13, MRPL13, rplM	Genetic Information Processing	Translation	General Translation	17	7.19865	4.29858
Prochlorococcus marinus	K02838	frr, MRRF, RRF	Genetic Information Processing	Translation	Translation factors [BR:ko03012]	17	5.99961	4.11843
Prochlorococcus marinus	K02520	infC, MTIF3	Genetic Information Processing	Translation	General Translation	17	8.38993	3.87781
Prochlorococcus marinus	K02274	coxA, ctaD	Metabolism	Energy metabolism	Oxidative phosphorylation [PATH:ko00190]	17	8.163	5.4741
Prochlorococcus marinus	K02010	afuC, fbpC	Environmental Information Processing	Membrane transport	General Membrane transport	17	8.16324	3.94203
Prochlorococcus marinus	K01679	E4.2.1.2B, fumC	Multiple functions	Multiple functions	Multiple functions	17	8.35078	5.23124
Prochlorococcus marinus	K00464	diox1	Unclassified	Metabolism	Metabolism of cofactors and vitamins	17	9.68257	3.8041
Prochlorococcus marinus	K00052	leuB, IMDH	Metabolism	General Metabolism	General Metabolism	17	9.92458	3.69713
Prochlorococcus marinus	K14540	rbgA	Genetic Information Processing	Translation	Ribosome biogenesis [BR:ko03009]	16	9.22186	2.60983
Prochlorococcus marinus	K11175	purN	NA	NA	NA	16	9.36775	3.03281
Prochlorococcus marinus	K07478	ycaJ	Unclassified	Genetic information processing	Replication, recombination and repair proteins	16	9.83468	4.09864
Prochlorococcus marinus	K06180	rluD	Genetic Information Processing	Translation	Ribosome biogenesis [BR:ko03009]	16	8.78739	4.35484
Prochlorococcus marinus	K03703	uvrC	NA	NA	NA	16	7.79384	3.03328
Prochlorococcus marinus	K03524	birA	NA	NA	NA	16	8.7458	3.26659
Prochlorococcus marinus	K02654	pilD, pppA	Multiple functions	Multiple functions	Multiple functions	16	8.32464	4.48143
Prochlorococcus marinus	K02303	cobA	Metabolism	Metabolism of cofactors and vitamins	Porphyrin and chlorophyll metabolism [PATH:ko00860]	16	9.32225	2.35366
Prochlorococcus marinus	K02276	coxC, ctaE	Metabolism	Energy metabolism	Oxidative phosphorylation [PATH:ko00190]	16	7.98965	5.3822
Prochlorococcus marinus	K01737	queD, ptpS, PTS	Multiple functions	Multiple functions	Multiple functions	16	9.73579	3.76015
Prochlorococcus marinus	K01696	trpB	Metabolism	Amino acid metabolism	General Amino acid metabolism	16	7.77428	4.60997
Prochlorococcus marinus	K00765	hisG	Metabolism	Amino acid metabolism	Histidine metabolism [PATH:ko00340]	16	7.76887	4.43109
Prochlorococcus marinus	K00390	cysH	Metabolism	Energy metabolism	Sulfur metabolism [PATH:ko00920]	16	8.42891	3.32394
Prochlorococcus marinus	K00036	G6PD, zwf	Multiple functions	Multiple functions	Multiple functions	16	8.93059	3.09633
Prochlorococcus marinus	K23054	NA	NA	NA	NA	15	9.56066	2.15409
Prochlorococcus marinus	K11961	urtC	NA	NA	NA	15	8.50214	3.31577
Prochlorococcus marinus	K07399	resB, ccs1	Unclassified	Genetic information processing	Protein folding and associated processing	15	8.47433	3.45519
Prochlorococcus marinus	K07301	yrbG	Environmental Information Processing	Membrane transport	Transporters [BR:ko02000]	15	9.19496	4.38581
Prochlorococcus marinus	K07086	K07086	Unclassified	Poorly characterized	Function unknown	15	8.98788	3.89621
Prochlorococcus marinus	K05978	stpA	Unclassified	Metabolism	Others	15	9.16505	3.33926
Prochlorococcus marinus	K05585	ndhN	Metabolism	Energy metabolism	Oxidative phosphorylation [PATH:ko00190]	15	9.06218	3.40735
Prochlorococcus marinus	K04083	hslO	Genetic Information Processing	Folding, sorting and degradation	Chaperones and folding catalysts [BR:ko03110]	15	8.41297	3.45185
Prochlorococcus marinus	K03979	obgE, cgtA	Genetic Information Processing	Translation	Ribosome biogenesis [BR:ko03009]	15	9.75706	2.52084
Prochlorococcus marinus	K03428	bchM, chlM	Metabolism	Metabolism of cofactors and vitamins	Porphyrin and chlorophyll metabolism [PATH:ko00860]	14	8.27615	3.59811
Prochlorococcus marinus	K03281	TC.CIC	Unclassified	Cellular processes and signaling	Transport	15	11.4502	3.48523
Prochlorococcus marinus	K03216	trmL, cspR	Genetic Information Processing	Translation	Transfer RNA biogenesis [BR:ko03016]	15	8.67423	2.96132
Prochlorococcus marinus	K03188	ureF	Unclassified	Genetic information processing	Protein folding and associated processing	15	7.73171	4.08882
Prochlorococcus marinus	K02996	RP-S9, MRPS9, rpsI	Genetic Information Processing	Translation	General Translation	15	10.8957	5.88984
Prochlorococcus marinus	K02959	RP-S16, MRPS16, rpsP	Genetic Information Processing	Translation	General Translation	15	8.31697	4.14643
Prochlorococcus marinus	K02899	RP-L27, MRPL27, rpmA	Genetic Information Processing	Translation	General Translation	15	7.96709	3.72311
Prochlorococcus marinus	K02879	RP-L17, MRPL17, rplQ	Genetic Information Processing	Translation	General Translation	15	9.17234	2.70814
Prochlorococcus marinus	K02536	lpxD	Metabolism	Glycan biosynthesis and metabolism	General Glycan biosynthesis and metabolism	15	10.6355	3.86548
Prochlorococcus marinus	K02533	lasT	Genetic Information Processing	Translation	Transfer RNA biogenesis [BR:ko03016]	15	8.45912	4.06585
Prochlorococcus marinus	K02221	yggT	Environmental Information Processing	Membrane transport	Secretion system [BR:ko02044]	15	8.38495	4.20668
Prochlorococcus marinus	K02031	ABC.PE.A	Multiple functions	Multiple functions	Multiple functions	15	9.20222	2.52749
Prochlorococcus marinus	K01935	bioD	Metabolism	Metabolism of cofactors and vitamins	Biotin metabolism [PATH:ko00780]	15	10.2436	4.79674
Prochlorococcus marinus	K01887	RARS, argS	Multiple functions	Multiple functions	Multiple functions	15	8.41118	4.01169
Prochlorococcus marinus	K01647	CS, gltA	Metabolism	Carbohydrate metabolism	General Carbohydrate metabolism	15	10.0736	3.48841
Prochlorococcus marinus	K01008	selD, SEPHS	Multiple functions	Multiple functions	Multiple functions	15	8.67746	4.82999
Prochlorococcus marinus	K00514	ZDS, crtQ	Metabolism	Metabolism of terpenoids and polyketides	Carotenoid biosynthesis [PATH:ko00906]	15	9.77107	2.21734
Prochlorococcus marinus	K00053	ilvC	Metabolism	General Metabolism	General Metabolism	15	10.014	3.11701
Prochlorococcus marinus	K16011	algA, xanB, rfbA, wbpW, pslB	NA	NA	NA	14	10.2013	6.6358
Prochlorococcus marinus	K10026	queE	NA	NA	NA	14	9.25234	3.37995
Prochlorococcus marinus	K08641	vanX	NA	NA	NA	14	7.98045	4.43147
Prochlorococcus marinus	K08481	kaiB	Unclassified	Cellular processes and signaling	Signal transduction mechanisms	14	9.84329	2.85073
Prochlorococcus marinus	K03711	fur, zur, furB	Genetic Information Processing	Transcription	Transcription factors [BR:ko03000]	14	10.4203	4.51172
Prochlorococcus marinus	K03581	recD	NA	NA	NA	13	9.69503	3.52209
Prochlorococcus marinus	K03517	nadA	Metabolism	Metabolism of cofactors and vitamins	Nicotinate and nicotinamide metabolism [PATH:ko00760]	14	8.97436	2.52421
Prochlorococcus marinus	K03469	rnhA, RNASEH1	NA	NA	NA	14	8.44974	4.26295
Prochlorococcus marinus	K03386	PRDX2_4, ahpC	NA	NA	NA	14	10.0425	3.21535
Prochlorococcus marinus	K02994	RP-S8, rpsH	Genetic Information Processing	Translation	General Translation	14	9.71706	3.8493
Prochlorococcus marinus	K02967	RP-S2, MRPS2, rpsB	Genetic Information Processing	Translation	General Translation	14	9.22781	4.90628
Prochlorococcus marinus	K02948	RP-S11, MRPS11, rpsK	Genetic Information Processing	Translation	General Translation	14	7.86002	2.4982
Prochlorococcus marinus	K02886	RP-L2, MRPL2, rplB	Genetic Information Processing	Translation	General Translation	14	9.10384	4.12122
Prochlorococcus marinus	K02341	holB	Multiple functions	Multiple functions	Multiple functions	14	7.21749	3.2639
Prochlorococcus marinus	K02231	cobP, cobU	Metabolism	Metabolism of cofactors and vitamins	Porphyrin and chlorophyll metabolism [PATH:ko00860]	14	8.24096	3.75965
Prochlorococcus marinus	K01873	VARS, valS	Multiple functions	Multiple functions	Multiple functions	14	10.3679	5.66616
Prochlorococcus marinus	K01810	GPI, pgi	Multiple functions	Multiple functions	Multiple functions	14	9.06847	4.03231
Prochlorococcus marinus	K01756	purB, ADSL	Metabolism	General Metabolism	General Metabolism	14	9.59056	3.83472
Prochlorococcus marinus	K01689	ENO, eno	Multiple functions	Multiple functions	Multiple functions	14	6.9924	4.60596
Prochlorococcus marinus	K00942	E2.7.4.8, gmk	Metabolism	Nucleotide metabolism	Purine metabolism [PATH:ko00230]	14	9.49305	3.68144
Prochlorococcus marinus	K00794	ribH, RIB4	Metabolism	Metabolism of cofactors and vitamins	Riboflavin metabolism [PATH:ko00740]	14	8.30773	5.6219
Prochlorococcus marinus	K00652	bioF	Metabolism	General Metabolism	General Metabolism	14	10.3114	3.01957
Prochlorococcus marinus	K00604	MTFMT, fmt	Multiple functions	Multiple functions	Multiple functions	14	7.34072	3.41915
Prochlorococcus marinus	K00600	glyA, SHMT	Multiple functions	Multiple functions	Multiple functions	14	9.31071	3.27117
Prochlorococcus marinus	K23095	NA	NA	NA	NA	13	8.88134	3.69926
Prochlorococcus marinus	K13292	lgt, umpA	Unclassified	Metabolism	Lipid metabolism	13	9.30437	3.04254
Prochlorococcus marinus	K09763	K09763	Unclassified	Poorly characterized	Function unknown	13	6.82672	4.04984
Prochlorococcus marinus	K09748	rimP	Genetic Information Processing	Translation	Ribosome biogenesis [BR:ko03009]	13	9.51649	3.55235
Prochlorococcus marinus	K05366	mrcA	NA	NA	NA	13	8.82936	3.71039
Prochlorococcus marinus	K03608	minE	NA	NA	NA	13	9.53733	2.16389
Prochlorococcus marinus	K03595	era, ERAL1	NA	NA	NA	13	11.0375	4.359
Prochlorococcus marinus	K03438	mraW, rsmH	Genetic Information Processing	Translation	Ribosome biogenesis [BR:ko03009]	13	11.0114	3.94537
Prochlorococcus marinus	K03312	gltS	Environmental Information Processing	Membrane transport	Transporters [BR:ko02000]	13	10.6558	2.50321
Prochlorococcus marinus	K02992	RP-S7, MRPS7, rpsG	Genetic Information Processing	Translation	General Translation	13	10.5487	5.69211
Prochlorococcus marinus	K02435	gatC, GATC	Genetic Information Processing	Translation	General Translation	13	9.53548	2.95471
Prochlorococcus marinus	K02357	tsf, TSFM	Genetic Information Processing	Translation	General Translation	13	8.08188	4.26917
Prochlorococcus marinus	K02115	ATPF1G, atpG	Metabolism	Energy metabolism	General Energy metabolism	13	9.566	3.71294
Prochlorococcus marinus	K02037	pstC	Environmental Information Processing	Membrane transport	General Membrane transport	13	8.47165	3.6725
Prochlorococcus marinus	K02016	ABC.FEV.S	Environmental Information Processing	Membrane transport	General Membrane transport	13	3.35994	4.44514
Prochlorococcus marinus	K01915	glnA, GLUL	Multiple functions	Multiple functions	Multiple functions	13	9.42764	3.7265
Prochlorococcus marinus	K01433	purU	Metabolism	General Metabolism	General Metabolism	13	10.6387	2.92153
Prochlorococcus marinus	K01147	rnb	Genetic Information Processing	Translation	Transfer RNA biogenesis [BR:ko03016]	13	8.93366	2.4924
Prochlorococcus marinus	K00797	speE, SRM	Metabolism	General Metabolism	General Metabolism	13	9.24461	2.17772
Prochlorococcus marinus	K00325	pntB	Metabolism	Metabolism of cofactors and vitamins	Nicotinate and nicotinamide metabolism [PATH:ko00760]	13	10.5625	2.37829
Prochlorococcus marinus	K23265	NA	NA	NA	NA	12	10.4426	2.65911
Prochlorococcus marinus	K21416	acoA	Unclassified	Metabolism	Carbohydrate metabolism	12	12.1483	8.22362
Prochlorococcus marinus	K15977	K15977	Unclassified	Metabolism	Others	12	8.88294	4.26441
Prochlorococcus marinus	K15576	nrtA, nasF, cynA	NA	NA	NA	12	6.13298	2.42037
Prochlorococcus marinus	K14441	rimO	Genetic Information Processing	Translation	Ribosome biogenesis [BR:ko03009]	12	7.64891	3.88398
Prochlorococcus marinus	K07027	K07027	Environmental Information Processing	Membrane transport	Transporters [BR:ko02000]	12	8.66318	3.30462
Prochlorococcus marinus	K06942	ychF	Genetic Information Processing	Translation	Ribosome biogenesis [BR:ko03009]	12	10.1789	4.62749
Prochlorococcus marinus	K06024	scpB	Genetic Information Processing	Replication and repair	Chromosome and associated proteins [BR:ko03036]	12	6.89944	5.00199
Prochlorococcus marinus	K05936	cobM, cbiF	Metabolism	Metabolism of cofactors and vitamins	Porphyrin and chlorophyll metabolism [PATH:ko00860]	12	9.35798	2.44899
Prochlorococcus marinus	K05578	ndhG	Metabolism	Energy metabolism	Oxidative phosphorylation [PATH:ko00190]	12	10.6015	4.9689
Prochlorococcus marinus	K03596	lepA	Human Diseases	Infectious diseases	Legionellosis [PATH:ko05134]	12	13.8414	6.85871
Prochlorococcus marinus	K03190	ureD, ureH	Unclassified	Genetic information processing	Protein folding and associated processing	12	10.0519	2.6281
Prochlorococcus marinus	K03181	ubiC	Metabolism	Metabolism of cofactors and vitamins	Ubiquinone and other terpenoid-quinone biosynthesis [PATH:ko00130]	12	9.89999	3.9223
Prochlorococcus marinus	K03101	lspA	NA	NA	NA	12	8.52392	2.63845
Prochlorococcus marinus	K02946	RP-S10, MRPS10, rpsJ	Genetic Information Processing	Translation	General Translation	12	8.80373	3.18791
Prochlorococcus marinus	K02694	psaF	Metabolism	Energy metabolism	General Energy metabolism	12	7.22219	5.32169
Prochlorococcus marinus	K01933	purM	Metabolism	Nucleotide metabolism	Purine metabolism [PATH:ko00230]	12	9.16441	2.82917
Prochlorococcus marinus	K01841	pepM	Metabolism	Metabolism of other amino acids	Phosphonate and phosphinate metabolism [PATH:ko00440]	12	8.21206	7.33835
Prochlorococcus marinus	K01740	metY	Metabolism	Amino acid metabolism	Cysteine and methionine metabolism [PATH:ko00270]	12	8.95898	7.9096
Prochlorococcus marinus	K01698	hemB, ALAD	Multiple functions	Multiple functions	Multiple functions	12	9.05965	2.5125
Prochlorococcus marinus	K01591	pyrF	Metabolism	Nucleotide metabolism	Pyrimidine metabolism [PATH:ko00240]	12	8.68709	5.00678
Prochlorococcus marinus	K01524	ppx-gppA	Metabolism	Nucleotide metabolism	Purine metabolism [PATH:ko00230]	12	10.7826	2.68395
Prochlorococcus marinus	K01069	gloB, HAGH	Metabolism	Carbohydrate metabolism	Pyruvate metabolism [PATH:ko00620]	12	9.12895	3.54849
Prochlorococcus marinus	K00855	PRK, prkB	Metabolism	Energy metabolism	Carbon fixation in photosynthetic organisms [PATH:ko00710]	12	9.65681	4.53091
Prochlorococcus marinus	K00655	plsC	Metabolism	Lipid metabolism	General Lipid metabolism	12	8.71734	4.39936
Prochlorococcus marinus	K00133	asd	Metabolism	General Metabolism	General Metabolism	12	10.3328	2.62805
Prochlorococcus marinus	K23094	NA	NA	NA	NA	11	10.9955	3.0095
Prochlorococcus marinus	K21480	HO, pbsA1, hmuO	Metabolism	Metabolism of cofactors and vitamins	Porphyrin and chlorophyll metabolism [PATH:ko00860]	11	10.76	2.63449
Prochlorococcus marinus	K18678	VTE5	Unclassified	Metabolism	Metabolism of cofactors and vitamins	11	8.14936	3.37776
Prochlorococcus marinus	K15577	nrtB, nasE, cynB	NA	NA	NA	11	5.70497	3.4179
Prochlorococcus marinus	K13799	panC-cmk	NA	NA	NA	11	9.18078	2.79085
Prochlorococcus marinus	K11145	K11145	Genetic Information Processing	Translation	Ribosome biogenesis [BR:ko03009]	11	9.25921	2.28181
Prochlorococcus marinus	K10716	kch, trkA, mthK, pch	Environmental Information Processing	Membrane transport	Transporters [BR:ko02000]	11	10.8672	3.70261
Prochlorococcus marinus	K09928	K09928	Unclassified	Poorly characterized	Function unknown	11	9.61623	2.73999
Prochlorococcus marinus	K07448	mrr	Cellular Processes	Transport and catabolism	Prokaryotic Defense System [BR:ko02048]	11	7.89457	4.19198
Prochlorococcus marinus	K07240	chrA	Environmental Information Processing	Membrane transport	Transporters [BR:ko02000]	11	11.4513	4.28757
Prochlorococcus marinus	K06187	recR	NA	NA	NA	11	8.90371	3.96008
Prochlorococcus marinus	K03801	lipB	Metabolism	Metabolism of cofactors and vitamins	Lipoic acid metabolism [PATH:ko00785]	11	11.1205	2.33558
Prochlorococcus marinus	K02965	RP-S19, rpsS	Genetic Information Processing	Translation	General Translation	11	10.531	3.56404
Prochlorococcus marinus	K02931	RP-L5, MRPL5, rplE	Genetic Information Processing	Translation	General Translation	11	11.7008	2.65849
Prochlorococcus marinus	K02502	hisZ	Metabolism	Amino acid metabolism	Histidine metabolism [PATH:ko00340]	11	8.80809	1.60679
Prochlorococcus marinus	K02275	coxB, ctaC	Metabolism	Energy metabolism	Oxidative phosphorylation [PATH:ko00190]	11	6.99368	5.65444
Prochlorococcus marinus	K01928	murE	Metabolism	General Metabolism	General Metabolism	11	12.5328	2.71091
Prochlorococcus marinus	K01883	CARS, cysS	Multiple functions	Multiple functions	Multiple functions	11	8.47288	3.09244
Prochlorococcus marinus	K01854	glf	Metabolism	Carbohydrate metabolism	General Carbohydrate metabolism	11	5.98522	7.70319
Prochlorococcus marinus	K01814	hisA	Metabolism	Amino acid metabolism	Histidine metabolism [PATH:ko00340]	11	10.5931	2.7471
Prochlorococcus marinus	K01693	hisB	Metabolism	Amino acid metabolism	Histidine metabolism [PATH:ko00340]	11	10.9169	3.53268
Prochlorococcus marinus	K01462	PDF, def	Unclassified	Metabolism	Others	11	10.3181	3.34477
Prochlorococcus marinus	K01297	ldcA	Metabolism	General Metabolism	General Metabolism	11	10.3193	2.7128
Prochlorococcus marinus	K00973	E2.7.7.24, rfbA, rffH	Metabolism	General Metabolism	General Metabolism	11	9.24532	7.08967
Prochlorococcus marinus	K00941	thiD	Metabolism	Metabolism of cofactors and vitamins	Thiamine metabolism [PATH:ko00730]	11	8.8812	1.41103
Prochlorococcus marinus	K00930	argB	Metabolism	Amino acid metabolism	Arginine biosynthesis [PATH:ko00220]	11	8.37946	3.38002
Prochlorococcus marinus	K00860	cysC	Metabolism	General Metabolism	General Metabolism	11	11.4368	2.7266
Prochlorococcus marinus	K00382	DLD, lpd, pdhD	Multiple functions	Multiple functions	Multiple functions	11	9.49082	3.83051
Prochlorococcus marinus	K00324	pntA	Metabolism	Metabolism of cofactors and vitamins	Nicotinate and nicotinamide metabolism [PATH:ko00760]	11	11.5202	2.94747
Prochlorococcus marinus	K00099	dxr	Metabolism	Metabolism of terpenoids and polyketides	Terpenoid backbone biosynthesis [PATH:ko00900]	11	8.62026	3.47045
Prochlorococcus marinus	K17872	ndh2	Unclassified	Metabolism	Energy metabolism	10	9.53363	3.61572
Prochlorococcus marinus	K15383	K15383	Environmental Information Processing	Membrane transport	Transporters [BR:ko02000]	10	6.02731	3.55596
Prochlorococcus marinus	K11991	tadA	Genetic Information Processing	Translation	Transfer RNA biogenesis [BR:ko03016]	10	7.79891	5.08368
Prochlorococcus marinus	K11755	hisIE	Metabolism	Amino acid metabolism	Histidine metabolism [PATH:ko00340]	10	10.5924	3.26058
Prochlorococcus marinus	K10255	FAD6, desA	NA	NA	NA	10	8.25887	3.62354
Prochlorococcus marinus	K09919	K09919	Unclassified	Poorly characterized	Function unknown	10	11.382	2.26644
Prochlorococcus marinus	K09760	rmuC	Unclassified	Genetic information processing	Replication, recombination and repair proteins	10	5.83784	4.26932
Prochlorococcus marinus	K08591	plsY	NA	NA	NA	10	8.50442	6.28915
Prochlorococcus marinus	K07657	phoB	NA	NA	NA	10	11.722	3.6977
Prochlorococcus marinus	K05592	deaD, cshA	NA	NA	NA	10	10.9447	2.64526
Prochlorococcus marinus	K04075	tilS, mesJ	Genetic Information Processing	Translation	Transfer RNA biogenesis [BR:ko03016]	10	10.1075	3.00175
Prochlorococcus marinus	K03707	tenA	NA	NA	NA	10	9.62174	2.07746
Prochlorococcus marinus	K03684	rnd	Genetic Information Processing	Translation	Transfer RNA biogenesis [BR:ko03016]	10	9.47223	2.77112
Prochlorococcus marinus	K03502	umuC	Genetic Information Processing	Replication and repair	DNA repair and recombination proteins [BR:ko03400]	10	10.9555	2.58319
Prochlorococcus marinus	K03185	ubiH	Metabolism	Metabolism of cofactors and vitamins	Ubiquinone and other terpenoid-quinone biosynthesis [PATH:ko00130]	10	10.5936	3.37355
Prochlorococcus marinus	K02881	RP-L18, MRPL18, rplR	Genetic Information Processing	Translation	General Translation	10	9.70373	2.47603
Prochlorococcus marinus	K02878	RP-L16, MRPL16, rplP	Genetic Information Processing	Translation	General Translation	10	9.39261	3.95658
Prochlorococcus marinus	K02692	psaD	Metabolism	Energy metabolism	General Energy metabolism	10	8.05529	5.76872
Prochlorococcus marinus	K02342	dnaQ	Multiple functions	Multiple functions	Multiple functions	10	10.0477	2.93834
Prochlorococcus marinus	K02109	ATPF0B, atpF	Metabolism	Energy metabolism	General Energy metabolism	10	10.2878	5.74847
Prochlorococcus marinus	K02066	mlaE, linK	Environmental Information Processing	Membrane transport	General Membrane transport	10	11.7556	3.84822
Prochlorococcus marinus	K01963	accD	Metabolism	General Metabolism	General Metabolism	10	17.3174	6.37657
Prochlorococcus marinus	K01925	murD	Metabolism	General Metabolism	General Metabolism	10	10.8107	2.45468
Prochlorococcus marinus	K01735	aroB	Metabolism	Amino acid metabolism	Phenylalanine, tyrosine and tryptophan biosynthesis [PATH:ko00400]	10	10.1018	2.58737
Prochlorococcus marinus	K01609	trpC	Metabolism	Amino acid metabolism	Phenylalanine, tyrosine and tryptophan biosynthesis [PATH:ko00400]	10	9.34991	2.89971
Prochlorococcus marinus	K01057	PGLS, pgl, devB	Metabolism	Carbohydrate metabolism	Pentose phosphate pathway [PATH:ko00030]	10	10.4515	2.68817
Prochlorococcus marinus	K00931	proB	Metabolism	General Metabolism	General Metabolism	10	9.406	4.15456
Prochlorococcus marinus	K00859	coaE	Metabolism	Metabolism of cofactors and vitamins	Pantothenate and CoA biosynthesis [PATH:ko00770]	10	9.88123	1.96191
Prochlorococcus marinus	K00817	hisC	Metabolism	General Metabolism	General Metabolism	10	9.68329	3.04356
Prochlorococcus marinus	K00651	metA	Metabolism	General Metabolism	General Metabolism	10	9.3311	4.29348
Candidatus Pelagibacter sp.	K00101	lldD	Metabolism	Carbohydrate metabolism	Pyruvate metabolism [PATH:ko00620]	616	12.195	7.22538
Candidatus Pelagibacter sp.	K22083	mgsC	Metabolism	Energy metabolism	Methane metabolism [PATH:ko00680]	598	12.699	6.58774
Candidatus Pelagibacter sp.	K00394	aprA	Metabolism	Energy metabolism	Sulfur metabolism [PATH:ko00920]	396	13.5208	6.83605
Candidatus Pelagibacter sp.	K00525	E1.17.4.1A, nrdA, nrdE	Multiple functions	Multiple functions	Multiple functions	399	12.1299	6.68363
Candidatus Pelagibacter sp.	K00605	gcvT, AMT	Metabolism	General Metabolism	General Metabolism	373	11.2126	6.48935
Candidatus Pelagibacter sp.	K03852	xsc	Metabolism	Metabolism of other amino acids	Taurine and hypotaurine metabolism [PATH:ko00430]	321	15.5987	7.07043
Candidatus Pelagibacter sp.	K01915	glnA, GLUL	Multiple functions	Multiple functions	Multiple functions	307	10.8363	6.2603
Candidatus Pelagibacter sp.	K00315	DMGDH	Metabolism	Amino acid metabolism	Glycine, serine and threonine metabolism [PATH:ko00260]	290	10.8309	6.17707
Candidatus Pelagibacter sp.	K01338	lon	Multiple functions	Multiple functions	Multiple functions	271	14.8998	8.46023
Candidatus Pelagibacter sp.	K04043	dnaK, HSPA9	NA	NA	NA	253	13.3618	7.65712
Candidatus Pelagibacter sp.	K00962	pnp, PNPT1	Multiple functions	Multiple functions	Multiple functions	244	13.4325	7.34942
Candidatus Pelagibacter sp.	K03702	uvrB	NA	NA	NA	235	10.1747	5.82162
Candidatus Pelagibacter sp.	K02274	coxA, ctaD	Metabolism	Energy metabolism	Oxidative phosphorylation [PATH:ko00190]	220	13.6573	6.89573
Candidatus Pelagibacter sp.	K00302	soxA	Metabolism	Amino acid metabolism	Glycine, serine and threonine metabolism [PATH:ko00260]	207	10.2132	6.18686
Candidatus Pelagibacter sp.	K00526	E1.17.4.1B, nrdB, nrdF	Multiple functions	Multiple functions	Multiple functions	207	10.2395	6.4295
Candidatus Pelagibacter sp.	K00164	OGDH, sucA	Metabolism	General Metabolism	General Metabolism	197	11.4633	6.38207
Candidatus Pelagibacter sp.	K00053	ilvC	Metabolism	General Metabolism	General Metabolism	198	12.6576	6.89441
Candidatus Pelagibacter sp.	K16846	suyB	Metabolism	Amino acid metabolism	Cysteine and methionine metabolism [PATH:ko00270]	190	14.8843	7.34596
Candidatus Pelagibacter sp.	K01649	leuA, IMS	Metabolism	General Metabolism	General Metabolism	191	11.4002	7.45992
Candidatus Pelagibacter sp.	K02358	tuf, TUFM	Multiple functions	Multiple functions	Multiple functions	190	15.6678	8.42132
Candidatus Pelagibacter sp.	K23269	NA	NA	NA	NA	186	14.2833	7.26294
Candidatus Pelagibacter sp.	K04077	groEL, HSPD1	NA	NA	NA	180	12.4538	6.77035
Candidatus Pelagibacter sp.	K02519	infB, MTIF2	Genetic Information Processing	Translation	General Translation	177	13.3287	6.87885
Candidatus Pelagibacter sp.	K03701	uvrA	NA	NA	NA	174	13.5145	6.80438
Candidatus Pelagibacter sp.	K01652	E2.2.1.6L, ilvB, ilvG, ilvI	Metabolism	General Metabolism	General Metabolism	170	11.6118	6.79634
Candidatus Pelagibacter sp.	K02355	fusA, GFM, EFG	Genetic Information Processing	Translation	General Translation	170	15.2856	7.8319
Candidatus Pelagibacter sp.	K00647	fabB	Metabolism	General Metabolism	General Metabolism	168	13.1937	7.38593
Candidatus Pelagibacter sp.	K02001	proW	Environmental Information Processing	Membrane transport	General Membrane transport	166	10.3973	6.35784
Candidatus Pelagibacter sp.	K00303	soxB	Metabolism	Amino acid metabolism	Glycine, serine and threonine metabolism [PATH:ko00260]	165	11.9315	7.1645
Candidatus Pelagibacter sp.	K01999	livK	Multiple functions	Multiple functions	Multiple functions	160	12.9107	6.35504
Candidatus Pelagibacter sp.	K01955	carB, CPA2	Metabolism	General Metabolism	General Metabolism	159	13.6653	7.54487
Candidatus Pelagibacter sp.	K00123	fdoG, fdhF	Metabolism	General Metabolism	General Metabolism	155	9.90592	5.19113
Candidatus Pelagibacter sp.	K02469	gyrA	Genetic Information Processing	Replication and repair	General Replication and repair	155	15.6757	7.59241
Candidatus Pelagibacter sp.	K02314	dnaB	Multiple functions	Multiple functions	Multiple functions	153	14.9221	8.08473
Candidatus Pelagibacter sp.	K03531	ftsZ	NA	NA	NA	149	13.0821	7.47311
Candidatus Pelagibacter sp.	K00052	leuB, IMDH	Metabolism	General Metabolism	General Metabolism	147	13.0858	6.70271
Candidatus Pelagibacter sp.	K15987	hppA	Metabolism	Energy metabolism	Oxidative phosphorylation [PATH:ko00190]	137	13.1499	8.39582
Candidatus Pelagibacter sp.	K04088	hflK	Unclassified	Genetic information processing	Protein folding and associated processing	136	10.5879	6.60835
Candidatus Pelagibacter sp.	K03320	amt, AMT, MEP	Environmental Information Processing	Membrane transport	Transporters [BR:ko02000]	136	10.2134	6.0664
Candidatus Pelagibacter sp.	K00265	gltB	Metabolism	General Metabolism	General Metabolism	137	10.6625	6.39264
Candidatus Pelagibacter sp.	K02600	nusA	Genetic Information Processing	General Genetic Information Processing	General Genetic Information Processing	135	14.3606	8.48538
Candidatus Pelagibacter sp.	K01693	hisB	Metabolism	Amino acid metabolism	Histidine metabolism [PATH:ko00340]	134	11.3087	6.51418
Candidatus Pelagibacter sp.	K03569	mreB	NA	NA	NA	128	15.3416	7.52675
Candidatus Pelagibacter sp.	K02002	proX	Environmental Information Processing	Membrane transport	General Membrane transport	127	13.1462	6.46899
Candidatus Pelagibacter sp.	K01895	ACSS, acs	Metabolism	General Metabolism	General Metabolism	127	13.8643	7.3839
Candidatus Pelagibacter sp.	K00412	CYTB, petB	Multiple functions	Multiple functions	Multiple functions	126	14.2597	6.92289
Candidatus Pelagibacter sp.	K01687	ilvD	Metabolism	General Metabolism	General Metabolism	117	14.0027	7.43456
Candidatus Pelagibacter sp.	K02034	ABC.PE.P1	Multiple functions	Multiple functions	Multiple functions	116	9.92935	5.46779
Candidatus Pelagibacter sp.	K14393	actP	Environmental Information Processing	Membrane transport	Transporters [BR:ko02000]	116	16.059	7.14873
Candidatus Pelagibacter sp.	K03553	recA	NA	NA	NA	113	13.4732	6.47721
Candidatus Pelagibacter sp.	K06901	pbuG	Environmental Information Processing	Membrane transport	Transporters [BR:ko02000]	112	12.1768	7.3658
Candidatus Pelagibacter sp.	K00333	nuoD	Metabolism	Energy metabolism	Oxidative phosphorylation [PATH:ko00190]	111	16.806	7.39869
Candidatus Pelagibacter sp.	K01681	ACO, acnA	Metabolism	General Metabolism	General Metabolism	109	12.2075	7.10068
Candidatus Pelagibacter sp.	K01938	fhs	Metabolism	General Metabolism	General Metabolism	108	9.90419	6.44454
Candidatus Pelagibacter sp.	K00341	nuoL	Metabolism	Energy metabolism	Oxidative phosphorylation [PATH:ko00190]	105	13.9393	6.83519
Candidatus Pelagibacter sp.	K02601	nusG	Genetic Information Processing	General Genetic Information Processing	General Genetic Information Processing	105	13.4474	7.54754
Candidatus Pelagibacter sp.	K01480	speB	Metabolism	Amino acid metabolism	Arginine and proline metabolism [PATH:ko00330]	104	12.1476	7.33153
Candidatus Pelagibacter sp.	K03313	nhaA	Environmental Information Processing	Membrane transport	Transporters [BR:ko02000]	101	13.501	6.58693
Candidatus Pelagibacter sp.	K03544	clpX, CLPX	NA	NA	NA	101	17.8589	7.35183
Candidatus Pelagibacter sp.	K01251	E3.3.1.1, ahcY	Multiple functions	Multiple functions	Multiple functions	98	16.2656	7.43726
Candidatus Pelagibacter sp.	K02029	ABC.PA.P	Environmental Information Processing	Membrane transport	Transporters [BR:ko02000]	97	9.57193	5.85914
Candidatus Pelagibacter sp.	K07793	tctA	NA	NA	NA	96	8.79489	5.09771
Candidatus Pelagibacter sp.	K02053	ABC.SP.P	Multiple functions	Multiple functions	Multiple functions	96	9.2453	5.76539
Candidatus Pelagibacter sp.	K02884	RP-L19, MRPL19, rplS	Genetic Information Processing	Translation	General Translation	93	11.8158	5.97591
Candidatus Pelagibacter sp.	K00138	aldB	Metabolism	Carbohydrate metabolism	General Carbohydrate metabolism	94	11.776	6.00413
Candidatus Pelagibacter sp.	K00600	glyA, SHMT	Multiple functions	Multiple functions	Multiple functions	93	13.0422	7.46594
Candidatus Pelagibacter sp.	K13256	psiE	Unclassified	Poorly characterized	General function prediction only	90	11.4858	6.36737
Candidatus Pelagibacter sp.	K01997	livH	Multiple functions	Multiple functions	Multiple functions	90	9.5437	5.28177
Candidatus Pelagibacter sp.	K02000	proV	Environmental Information Processing	Membrane transport	General Membrane transport	89	9.69301	6.00441
Candidatus Pelagibacter sp.	K01419	hslV, clpQ	Metabolism	Enzyme families	Peptidases [BR:ko01002]	91	11.4872	7.2867
Candidatus Pelagibacter sp.	K02054	ABC.SP.P1	Multiple functions	Multiple functions	Multiple functions	89	9.55063	4.27026
Candidatus Pelagibacter sp.	K01870	IARS, ileS	Multiple functions	Multiple functions	Multiple functions	89	12.4777	7.00663
Candidatus Pelagibacter sp.	K00826	E2.6.1.42, ilvE	Metabolism	General Metabolism	General Metabolism	89	11.9023	7.22577
Candidatus Pelagibacter sp.	K00666	K00666	Metabolism	Lipid metabolism	Lipid biosynthesis proteins [BR:ko01004]	88	12.0054	5.9848
Candidatus Pelagibacter sp.	K00128	ALDH	Metabolism	General Metabolism	General Metabolism	86	11.5268	6.053
Candidatus Pelagibacter sp.	K02035	ABC.PE.S	Multiple functions	Multiple functions	Multiple functions	84	13.0788	6.66332
Candidatus Pelagibacter sp.	K17323	glpQ	NA	NA	NA	85	11.0585	6.10076
Candidatus Pelagibacter sp.	K00325	pntB	Metabolism	Metabolism of cofactors and vitamins	Nicotinate and nicotinamide metabolism [PATH:ko00760]	85	15.3084	7.37446
Candidatus Pelagibacter sp.	K01595	ppc	Metabolism	General Metabolism	General Metabolism	82	9.98737	5.06556
Candidatus Pelagibacter sp.	K17285	SELENBP1	Cellular Processes	Transport and catabolism	Exosome [BR:ko04147]	81	10.5644	5.03074
Candidatus Pelagibacter sp.	K00108	betA, CHDH	Metabolism	Amino acid metabolism	Glycine, serine and threonine metabolism [PATH:ko00260]	81	12.002	7.08977
Candidatus Pelagibacter sp.	K02031	ABC.PE.A	Multiple functions	Multiple functions	Multiple functions	79	8.68262	4.75203
Candidatus Pelagibacter sp.	K00822	E2.6.1.18	Metabolism	General Metabolism	General Metabolism	80	14.7655	7.40908
Candidatus Pelagibacter sp.	K01903	sucC	Metabolism	General Metabolism	General Metabolism	78	13.9249	6.9852
Candidatus Pelagibacter sp.	K06878	K06878	Unclassified	Poorly characterized	General function prediction only	77	16.4153	6.8492
Candidatus Pelagibacter sp.	K00208	fabI	Metabolism	General Metabolism	General Metabolism	77	13.9103	7.28705
Candidatus Pelagibacter sp.	K03596	lepA	Human Diseases	Infectious diseases	Legionellosis [PATH:ko05134]	76	14.7088	7.21322
Candidatus Pelagibacter sp.	K03076	secY	NA	NA	NA	76	14.699	8.39583
Candidatus Pelagibacter sp.	K00311	ETFDH	Unclassified	Metabolism	Energy metabolism	75	11.9075	7.17278
Candidatus Pelagibacter sp.	K00163	aceE	Metabolism	Carbohydrate metabolism	General Carbohydrate metabolism	76	10.8049	6.06898
Candidatus Pelagibacter sp.	K01962	accA	Metabolism	General Metabolism	General Metabolism	75	14.4599	7.7013
Candidatus Pelagibacter sp.	K07090	K07090	Unclassified	Poorly characterized	Function unknown	74	11.9518	7.6135
Candidatus Pelagibacter sp.	K02010	afuC, fbpC	Environmental Information Processing	Membrane transport	General Membrane transport	74	10.5232	6.58916
Candidatus Pelagibacter sp.	K09970	aapQ, bztB	NA	NA	NA	73	8.80957	7.31168
Candidatus Pelagibacter sp.	K03667	hslU	Genetic Information Processing	Folding, sorting and degradation	Chaperones and folding catalysts [BR:ko03110]	73	12.4098	7.51276
Candidatus Pelagibacter sp.	K02078	acpP	Metabolism	Lipid metabolism	Fatty acid biosynthesis [PATH:ko00061]	73	22.1007	5.96483
Candidatus Pelagibacter sp.	K07080	K07080	Unclassified	Poorly characterized	Function unknown	72	13.6022	6.47561
Candidatus Pelagibacter sp.	K02945	RP-S1, rpsA	Genetic Information Processing	Translation	General Translation	72	11.2614	7.63225
Candidatus Pelagibacter sp.	K02470	gyrB	Genetic Information Processing	Replication and repair	General Replication and repair	71	17.2427	8.913
Candidatus Pelagibacter sp.	K01873	VARS, valS	Multiple functions	Multiple functions	Multiple functions	71	12.2383	6.71178
Candidatus Pelagibacter sp.	K00135	gabD	Metabolism	General Metabolism	General Metabolism	72	11.5244	5.62075
Candidatus Pelagibacter sp.	K03628	rho	NA	NA	NA	71	13.1773	7.51389
Candidatus Pelagibacter sp.	K02948	RP-S11, MRPS11, rpsK	Genetic Information Processing	Translation	General Translation	70	18.1998	7.84997
Candidatus Pelagibacter sp.	K02052	ABC.SP.A	Multiple functions	Multiple functions	Multiple functions	68	10.7629	6.57425
Candidatus Pelagibacter sp.	K01998	livM	Multiple functions	Multiple functions	Multiple functions	70	12.3335	7.05159
Candidatus Pelagibacter sp.	K09014	sufB	Unclassified	Poorly characterized	General function prediction only	69	12.8044	6.12597
Candidatus Pelagibacter sp.	K03641	tolB	Environmental Information Processing	Membrane transport	Transporters [BR:ko02000]	68	14.6925	7.30691
Candidatus Pelagibacter sp.	K02033	ABC.PE.P	Multiple functions	Multiple functions	Multiple functions	68	10.8537	5.82625
Candidatus Pelagibacter sp.	K01696	trpB	Metabolism	Amino acid metabolism	General Amino acid metabolism	68	13.716	7.7022
Candidatus Pelagibacter sp.	K00281	GLDC, gcvP	Metabolism	General Metabolism	General Metabolism	67	8.99458	4.9531
Candidatus Pelagibacter sp.	K03529	smc	Genetic Information Processing	Replication and repair	Chromosome and associated proteins [BR:ko03036]	66	16.3373	7.58155
Candidatus Pelagibacter sp.	K02959	RP-S16, MRPS16, rpsP	Genetic Information Processing	Translation	General Translation	67	17.2743	6.3945
Candidatus Pelagibacter sp.	K00674	dapD	Metabolism	Amino acid metabolism	Lysine biosynthesis [PATH:ko00300]	67	16.0236	6.54588
Candidatus Pelagibacter sp.	K00259	ald	Metabolism	General Metabolism	General Metabolism	67	13.0864	6.5471
Candidatus Pelagibacter sp.	K18702	uctC	Unclassified	Metabolism	Energy metabolism	66	10.4309	6.90515
Candidatus Pelagibacter sp.	K15509	hpsN	Unclassified	Metabolism	Energy metabolism	65	12.0793	6.8963
Candidatus Pelagibacter sp.	K01358	clpP, CLPP	Multiple functions	Multiple functions	Multiple functions	64	16.9105	7.27607
Candidatus Pelagibacter sp.	K00020	mmsB, HIBADH	Metabolism	Amino acid metabolism	Valine, leucine and isoleucine degradation [PATH:ko00280]	65	11.3176	7.23991
Candidatus Pelagibacter sp.	K11749	rseP	NA	NA	NA	63	14.2419	7.87578
Candidatus Pelagibacter sp.	K02012	afuA, fbpA	Environmental Information Processing	Membrane transport	General Membrane transport	63	11.984	7.23013
Candidatus Pelagibacter sp.	K04771	degP, htrA	NA	NA	NA	59	14.2003	6.82869
Candidatus Pelagibacter sp.	K03593	mrp, NUBPL	NA	NA	NA	62	10.5477	6.51929
Candidatus Pelagibacter sp.	K01869	LARS, leuS	Multiple functions	Multiple functions	Multiple functions	62	14.5033	9.41229
Candidatus Pelagibacter sp.	K18138	acrB, mexB, adeJ, smeE, mtrD, cmeB	NA	NA	NA	61	11.0053	7.49511
Candidatus Pelagibacter sp.	K04078	groES, HSPE1	NA	NA	NA	60	14.1205	8.62503
Candidatus Pelagibacter sp.	K02030	ABC.PA.S	Environmental Information Processing	Membrane transport	Transporters [BR:ko02000]	60	13.4814	6.81902
Candidatus Pelagibacter sp.	K01354	ptrB	Multiple functions	Multiple functions	Multiple functions	59	11.8392	6.92046
Candidatus Pelagibacter sp.	K00029	E1.1.1.40, maeB	Metabolism	General Metabolism	General Metabolism	58	12.3372	7.62695
Candidatus Pelagibacter sp.	K07110	ramB	Genetic Information Processing	Transcription	Transcription factors [BR:ko03000]	59	14.0901	7.11099
Candidatus Pelagibacter sp.	K05515	mrdA	NA	NA	NA	58	11.132	6.62872
Candidatus Pelagibacter sp.	K02867	RP-L11, MRPL11, rplK	Genetic Information Processing	Translation	General Translation	59	14.6299	7.57554
Candidatus Pelagibacter sp.	K00239	sdhA, frdA	Multiple functions	Multiple functions	Multiple functions	59	9.75509	6.65572
Candidatus Pelagibacter sp.	K00140	mmsA, iolA, ALDH6A1	Metabolism	General Metabolism	General Metabolism	59	14.1939	6.59417
Candidatus Pelagibacter sp.	K03217	yidC, spoIIIJ, OXA1, ccfA	NA	NA	NA	58	12.8761	6.17789
Candidatus Pelagibacter sp.	K02434	gatB, PET112	Genetic Information Processing	Translation	General Translation	57	12.1545	7.1758
Candidatus Pelagibacter sp.	K02335	polA	Multiple functions	Multiple functions	Multiple functions	58	11.167	6.10619
Candidatus Pelagibacter sp.	K02319	pol	Multiple functions	Multiple functions	Multiple functions	58	11.6261	6.22678
Candidatus Pelagibacter sp.	K01908	prpE	Metabolism	General Metabolism	General Metabolism	57	9.58151	6.60856
Candidatus Pelagibacter sp.	K01637	E4.1.3.1, aceA	Metabolism	Carbohydrate metabolism	Glyoxylate and dicarboxylate metabolism [PATH:ko00630]	55	12.6437	7.52307
Candidatus Pelagibacter sp.	K01963	accD	Metabolism	General Metabolism	General Metabolism	57	13.8838	7.37703
Candidatus Pelagibacter sp.	K23463	NA	NA	NA	NA	55	10.6188	4.67
Candidatus Pelagibacter sp.	K17322	K17322, glpP	NA	NA	NA	55	10.8901	6.07958
Candidatus Pelagibacter sp.	K06207	typA, bipA	Unclassified	Cellular processes and signaling	Signal transduction mechanisms	55	9.27826	6.4498
Candidatus Pelagibacter sp.	K01992	ABC-2.P	Environmental Information Processing	Membrane transport	Transporters [BR:ko02000]	56	10.3434	6.76013
Candidatus Pelagibacter sp.	K06942	ychF	Genetic Information Processing	Translation	Ribosome biogenesis [BR:ko03009]	55	13.9915	7.47525
Candidatus Pelagibacter sp.	K03522	fixB, etfA	Cellular Processes	Transport and catabolism	Exosome [BR:ko04147]	55	10.8032	6.18741
Candidatus Pelagibacter sp.	K02874	RP-L14, MRPL14, rplN	Genetic Information Processing	Translation	General Translation	55	20.9829	7.29245
Candidatus Pelagibacter sp.	K03798	ftsH, hflB	NA	NA	NA	53	13.4102	7.82078
Candidatus Pelagibacter sp.	K09816	znuB	NA	NA	NA	52	10.971	5.18251
Candidatus Pelagibacter sp.	K02897	RP-L25, rplY	Genetic Information Processing	Translation	General Translation	53	11.5779	7.38772
Candidatus Pelagibacter sp.	K01872	AARS, alaS	Multiple functions	Multiple functions	Multiple functions	52	8.18443	6.36485
Candidatus Pelagibacter sp.	K00764	purF, PPAT	Metabolism	General Metabolism	General Metabolism	50	11.7057	7.25627
Candidatus Pelagibacter sp.	K00324	pntA	Metabolism	Metabolism of cofactors and vitamins	Nicotinate and nicotinamide metabolism [PATH:ko00760]	52	16.3448	9.24452
Candidatus Pelagibacter sp.	K09971	aapM, bztC	NA	NA	NA	49	8.46528	4.83691
Candidatus Pelagibacter sp.	K03168	topA	NA	NA	NA	48	12.4114	6.31007
Candidatus Pelagibacter sp.	K03072	secD	NA	NA	NA	49	12.3572	7.5372
Candidatus Pelagibacter sp.	K02950	RP-S12, MRPS12, rpsL	Genetic Information Processing	Translation	General Translation	49	19.6752	7.55218
Candidatus Pelagibacter sp.	K02652	pilB	Multiple functions	Multiple functions	Multiple functions	47	7.66883	5.86498
Candidatus Pelagibacter sp.	K02275	coxB, ctaC	Metabolism	Energy metabolism	Oxidative phosphorylation [PATH:ko00190]	49	11.0515	6.24221
Candidatus Pelagibacter sp.	K01892	HARS, hisS	Multiple functions	Multiple functions	Multiple functions	49	9.88336	6.12156
Candidatus Pelagibacter sp.	K01638	aceB, glcB	Metabolism	Carbohydrate metabolism	General Carbohydrate metabolism	49	10.0383	7.00586
Candidatus Pelagibacter sp.	K00266	gltD	Metabolism	General Metabolism	General Metabolism	49	11.7011	7.99185
Candidatus Pelagibacter sp.	K00240	sdhB, frdB	Metabolism	General Metabolism	General Metabolism	49	11.3427	5.60256
Candidatus Pelagibacter sp.	K06890	K06890	Unclassified	Poorly characterized	Function unknown	47	12.8475	6.79424
Candidatus Pelagibacter sp.	K03070	secA	NA	NA	NA	48	10.3231	7.20707
Candidatus Pelagibacter sp.	K02112	ATPF1B, atpD	Metabolism	Energy metabolism	General Energy metabolism	48	13.9293	7.26047
Candidatus Pelagibacter sp.	K01868	TARS, thrS	Multiple functions	Multiple functions	Multiple functions	48	11.2918	7.11069
Candidatus Pelagibacter sp.	K01495	GCH1, folE	Metabolism	Metabolism of cofactors and vitamins	Folate biosynthesis [PATH:ko00790]	48	12.1603	5.22692
Candidatus Pelagibacter sp.	K13693	gpgS	Metabolism	Glycan biosynthesis and metabolism	Glycosyltransferases [BR:ko01003]	47	5.29637	4.1869
Candidatus Pelagibacter sp.	K12574	rnj	NA	NA	NA	46	11.6375	7.01511
Candidatus Pelagibacter sp.	K01740	metY	Metabolism	Amino acid metabolism	Cysteine and methionine metabolism [PATH:ko00270]	47	13.112	7.15847
Candidatus Pelagibacter sp.	K00790	murA	Metabolism	General Metabolism	General Metabolism	47	15.0098	7.38971
Candidatus Pelagibacter sp.	K17735	lcdH, cdhA	Unclassified	Metabolism	Lipid metabolism	46	10.1908	5.49977
Candidatus Pelagibacter sp.	K04754	mlaA, vacJ	Unclassified	Cellular processes and signaling	Membrane and intracellular structural molecules	45	12.6893	8.34951
Candidatus Pelagibacter sp.	K00820	glmS, GFPT	Multiple functions	Multiple functions	Multiple functions	44	10.019	6.48956
Candidatus Pelagibacter sp.	K00471	E1.14.11.1	Metabolism	Amino acid metabolism	Lysine degradation [PATH:ko00310]	45	7.34355	5.55288
Candidatus Pelagibacter sp.	K00331	nuoB	Metabolism	Energy metabolism	Oxidative phosphorylation [PATH:ko00190]	45	20.0722	7.16041
Candidatus Pelagibacter sp.	K00024	mdh	Metabolism	General Metabolism	General Metabolism	45	11.6833	6.88757
Candidatus Pelagibacter sp.	K07160	K07160	Unclassified	Poorly characterized	General function prediction only	44	12.8193	6.30799
Candidatus Pelagibacter sp.	K03797	E3.4.21.102, prc, ctpA	Metabolism	Enzyme families	Peptidases [BR:ko01002]	44	13.473	6.50094
Candidatus Pelagibacter sp.	K03568	tldD	Metabolism	Enzyme families	Peptidases [BR:ko01002]	44	9.17106	4.06247
Candidatus Pelagibacter sp.	K03106	SRP54, ffh	NA	NA	NA	44	11.405	5.71605
Candidatus Pelagibacter sp.	K02653	pilC	Multiple functions	Multiple functions	Multiple functions	44	8.604	5.03238
Candidatus Pelagibacter sp.	K01738	cysK	Metabolism	General Metabolism	General Metabolism	43	9.91861	5.63953
Candidatus Pelagibacter sp.	K01714	dapA	Metabolism	General Metabolism	General Metabolism	44	11.6073	6.08808
Candidatus Pelagibacter sp.	K01626	E2.5.1.54, aroF, aroG, aroH	Multiple functions	Multiple functions	Multiple functions	43	9.49803	6.86717
Candidatus Pelagibacter sp.	K00615	E2.2.1.1, tktA, tktB	Metabolism	General Metabolism	General Metabolism	44	10.8256	8.26011
Candidatus Pelagibacter sp.	K00384	trxB, TRR	Metabolism	Metabolism of other amino acids	Selenocompound metabolism [PATH:ko00450]	43	10.3334	5.25994
Candidatus Pelagibacter sp.	K17324	glpS	NA	NA	NA	43	10.9524	5.27044
Candidatus Pelagibacter sp.	K01961	accC	Metabolism	General Metabolism	General Metabolism	43	11.6831	7.78951
Candidatus Pelagibacter sp.	K01937	pyrG, CTPS	Metabolism	Nucleotide metabolism	Pyrimidine metabolism [PATH:ko00240]	43	12.584	7.11177
Candidatus Pelagibacter sp.	K00544	BHMT	Metabolism	Amino acid metabolism	General Amino acid metabolism	43	10.5475	5.64896
Candidatus Pelagibacter sp.	K00382	DLD, lpd, pdhD	Multiple functions	Multiple functions	Multiple functions	43	12.7029	9.02107
Candidatus Pelagibacter sp.	K07003	K07003	Unclassified	Poorly characterized	Function unknown	42	12.1746	6.67865
Candidatus Pelagibacter sp.	K03686	dnaJ	NA	NA	NA	42	10.2607	7.98565
Candidatus Pelagibacter sp.	K03465	thyX, thy1	NA	NA	NA	42	13.6917	6.39155
Candidatus Pelagibacter sp.	K02879	RP-L17, MRPL17, rplQ	Genetic Information Processing	Translation	General Translation	41	15.6076	8.24636
Candidatus Pelagibacter sp.	K02835	prfA, MTRF1, MRF1	Genetic Information Processing	Translation	Translation factors [BR:ko03012]	41	12.4592	8.15119
Candidatus Pelagibacter sp.	K02313	dnaA	Multiple functions	Multiple functions	Multiple functions	42	11.0875	7.48431
Candidatus Pelagibacter sp.	K01902	sucD	Metabolism	General Metabolism	General Metabolism	42	13.2332	6.52432
Candidatus Pelagibacter sp.	K01255	CARP, pepA	Metabolism	General Metabolism	General Metabolism	42	16.9571	8.15771
Candidatus Pelagibacter sp.	K00809	DHPS, dys	Unclassified	Genetic information processing	Translation proteins	42	14.0858	8.15129
Candidatus Pelagibacter sp.	K11717	sufS	Metabolism	Metabolism of other amino acids	Selenocompound metabolism [PATH:ko00450]	40	11.1345	6.67246
Candidatus Pelagibacter sp.	K10018	occT, nocT	NA	NA	NA	40	14.9817	6.59629
Candidatus Pelagibacter sp.	K03688	ubiB, aarF	Unclassified	Metabolism	Metabolism of cofactors and vitamins	41	12.9066	6.75648
Candidatus Pelagibacter sp.	K03111	ssb	NA	NA	NA	41	17.348	7.06776
Candidatus Pelagibacter sp.	K02055	ABC.SP.S	Multiple functions	Multiple functions	Multiple functions	41	12.4209	6.20469
Candidatus Pelagibacter sp.	K01949	gmaS	Unclassified	Metabolism	Energy metabolism	40	11.0739	5.72761
Candidatus Pelagibacter sp.	K01644	citE	Environmental Information Processing	Signal transduction	Two-component system [PATH:ko02020]	41	7.91945	5.33419
Candidatus Pelagibacter sp.	K00641	metX	Metabolism	Amino acid metabolism	Cysteine and methionine metabolism [PATH:ko00270]	40	10.5528	5.51806
Candidatus Pelagibacter sp.	K07516	fadN	NA	NA	NA	40	11.5221	6.24104
Candidatus Pelagibacter sp.	K03118	tatC	NA	NA	NA	40	16.5098	6.42029
Candidatus Pelagibacter sp.	K03074	secF	NA	NA	NA	40	14.2063	5.8881
Candidatus Pelagibacter sp.	K01662	dxs	Metabolism	General Metabolism	General Metabolism	40	12.2623	8.48172
Candidatus Pelagibacter sp.	K01883	CARS, cysS	Multiple functions	Multiple functions	Multiple functions	39	9.44959	6.14305
Candidatus Pelagibacter sp.	K01426	E3.5.1.4, amiE	Metabolism	General Metabolism	General Metabolism	39	6.99709	3.57276
Candidatus Pelagibacter sp.	K19745	acuI	Metabolism	Carbohydrate metabolism	Propanoate metabolism [PATH:ko00640]	38	7.82022	4.47925
Candidatus Pelagibacter sp.	K08351	bisC	NA	NA	NA	38	7.57316	3.66828
Candidatus Pelagibacter sp.	K05837	rodA, mrdB	Genetic Information Processing	Replication and repair	Chromosome and associated proteins [BR:ko03036]	38	12.5842	6.57086
Candidatus Pelagibacter sp.	K03517	nadA	Metabolism	Metabolism of cofactors and vitamins	Nicotinate and nicotinamide metabolism [PATH:ko00760]	38	15.3978	7.02108
Candidatus Pelagibacter sp.	K01589	purK	Metabolism	Nucleotide metabolism	Purine metabolism [PATH:ko00230]	38	11.0842	6.79765
Candidatus Pelagibacter sp.	K01465	URA4, pyrC	Metabolism	Nucleotide metabolism	Pyrimidine metabolism [PATH:ko00240]	38	10.9362	6.07216
Candidatus Pelagibacter sp.	K00059	fabG	Metabolism	General Metabolism	General Metabolism	38	13.9572	8.6128
Candidatus Pelagibacter sp.	K14067	mtkA	NA	NA	NA	36	7.88498	5.43575
Candidatus Pelagibacter sp.	K00613	GATM	Metabolism	Amino acid metabolism	General Amino acid metabolism	36	10.4405	5.97133
Candidatus Pelagibacter sp.	K09823	zur	NA	NA	NA	36	11.5614	7.32666
Candidatus Pelagibacter sp.	K07738	nrdR	Genetic Information Processing	Transcription	Transcription factors [BR:ko03000]	36	11.0382	6.50194
Candidatus Pelagibacter sp.	K04488	iscU, nifU	Unclassified	Metabolism	Energy metabolism	36	12.1383	7.99871
Candidatus Pelagibacter sp.	K01006	ppdK	Metabolism	General Metabolism	General Metabolism	36	10.4809	8.41118
Candidatus Pelagibacter sp.	K00951	relA	Metabolism	Nucleotide metabolism	Purine metabolism [PATH:ko00230]	36	13.9652	6.30042
Candidatus Pelagibacter sp.	K00088	IMPDH, guaB	Multiple functions	Multiple functions	Multiple functions	36	13.6103	7.34519
Candidatus Pelagibacter sp.	K13599	ntrX	NA	NA	NA	35	12.7591	7.22769
Candidatus Pelagibacter sp.	K09883	cobT	Metabolism	Metabolism of cofactors and vitamins	Porphyrin and chlorophyll metabolism [PATH:ko00860]	35	12.4821	7.70021
Candidatus Pelagibacter sp.	K09472	puuC, aldH	Metabolism	Amino acid metabolism	Arginine and proline metabolism [PATH:ko00330]	34	10.2898	5.3146
Candidatus Pelagibacter sp.	K05539	dusA	Genetic Information Processing	Translation	Transfer RNA biogenesis [BR:ko03016]	35	11.0639	6.60893
Candidatus Pelagibacter sp.	K02967	RP-S2, MRPS2, rpsB	Genetic Information Processing	Translation	General Translation	35	13.0777	6.80265
Candidatus Pelagibacter sp.	K02011	afuB, fbpB	Environmental Information Processing	Membrane transport	General Membrane transport	35	13.1836	6.76799
Candidatus Pelagibacter sp.	K01665	pabB	Metabolism	Metabolism of cofactors and vitamins	Folate biosynthesis [PATH:ko00790]	35	11.4858	6.28859
Candidatus Pelagibacter sp.	K00773	tgt, QTRT1	Genetic Information Processing	Translation	Transfer RNA biogenesis [BR:ko03016]	35	14.2272	6.62317
Candidatus Pelagibacter sp.	K00337	nuoH	Metabolism	Energy metabolism	Oxidative phosphorylation [PATH:ko00190]	35	13.7922	6.89479
Candidatus Pelagibacter sp.	K00329	E1.6.5.3	Metabolism	Energy metabolism	Oxidative phosphorylation [PATH:ko00190]	35	16.0888	8.27343
Candidatus Pelagibacter sp.	K13628	iscA	Genetic Information Processing	Translation	Transfer RNA biogenesis [BR:ko03016]	34	12.816	6.27613
Candidatus Pelagibacter sp.	K08309	slt	Metabolism	Glycan biosynthesis and metabolism	Peptidoglycan biosynthesis and degradation proteins [BR:ko01011]	34	14.2296	7.93551
Candidatus Pelagibacter sp.	K02433	gatA, QRSL1	Genetic Information Processing	Translation	General Translation	33	10.7042	6.07789
Candidatus Pelagibacter sp.	K02276	coxC, ctaE	Metabolism	Energy metabolism	Oxidative phosphorylation [PATH:ko00190]	34	13.9671	7.55325
Candidatus Pelagibacter sp.	K00864	glpK, GK	Multiple functions	Multiple functions	Multiple functions	34	9.09257	6.80237
Candidatus Pelagibacter sp.	K00335	nuoF	Metabolism	Energy metabolism	Oxidative phosphorylation [PATH:ko00190]	34	13.5158	8.54065
Candidatus Pelagibacter sp.	K17675	SUPV3L1, SUV3	Genetic Information Processing	Translation	Mitochondrial biogenesis [BR:ko03029]	33	13.1046	6.92862
Candidatus Pelagibacter sp.	K17321	glpV	NA	NA	NA	33	15.5616	6.55658
Candidatus Pelagibacter sp.	K08692	mtkB	NA	NA	NA	33	8.3142	6.84769
Candidatus Pelagibacter sp.	K03496	parA, soj	NA	NA	NA	33	8.54489	5.30367
Candidatus Pelagibacter sp.	K02926	RP-L4, MRPL4, rplD	Genetic Information Processing	Translation	General Translation	33	15.4682	7.60799
Candidatus Pelagibacter sp.	K01990	ABC-2.A	Environmental Information Processing	Membrane transport	Transporters [BR:ko02000]	33	8.4849	5.62516
Candidatus Pelagibacter sp.	K01887	RARS, argS	Multiple functions	Multiple functions	Multiple functions	33	12.3241	7.29259
Candidatus Pelagibacter sp.	K01759	GLO1, gloA	Metabolism	Carbohydrate metabolism	Pyruvate metabolism [PATH:ko00620]	33	13.2171	5.38717
Candidatus Pelagibacter sp.	K01755	argH, ASL	Multiple functions	Multiple functions	Multiple functions	33	11.7273	8.87793
Candidatus Pelagibacter sp.	K01720	prpD	Metabolism	Carbohydrate metabolism	Propanoate metabolism [PATH:ko00640]	32	10.3327	8.33052
Candidatus Pelagibacter sp.	K01494	dcd	Metabolism	Nucleotide metabolism	Pyrimidine metabolism [PATH:ko00240]	33	17.5598	8.16006
Candidatus Pelagibacter sp.	K01356	lexA	Multiple functions	Multiple functions	Multiple functions	31	12.3515	9.93029
Candidatus Pelagibacter sp.	K00645	fabD	Metabolism	General Metabolism	General Metabolism	33	12.0363	8.88327
Candidatus Pelagibacter sp.	K17938	sbmA, bacA	Environmental Information Processing	Membrane transport	Transporters [BR:ko02000]	32	10.9165	6.76854
Candidatus Pelagibacter sp.	K17486	dmdA	Metabolism	Energy metabolism	Sulfur metabolism [PATH:ko00920]	32	9.3129	4.67829
Candidatus Pelagibacter sp.	K02988	RP-S5, MRPS5, rpsE	Genetic Information Processing	Translation	General Translation	32	17.312	8.94431
Candidatus Pelagibacter sp.	K01876	DARS, aspS	Multiple functions	Multiple functions	Multiple functions	32	15.5633	8.87065
Candidatus Pelagibacter sp.	K01695	trpA	Metabolism	Amino acid metabolism	General Amino acid metabolism	32	12.524	8.57193
Candidatus Pelagibacter sp.	K01588	purE	Metabolism	Nucleotide metabolism	Purine metabolism [PATH:ko00230]	32	11.4898	7.35334
Candidatus Pelagibacter sp.	K01056	PTH1, pth, spoVC	Genetic Information Processing	Translation	Translation factors [BR:ko03012]	32	14.1287	8.75369
Candidatus Pelagibacter sp.	K03796	bax	Unclassified	Poorly characterized	General function prediction only	31	17.0834	6.01289
[truncated: 24,621 more rows]
